# Supplementary material for: 2-(3-Chloro­benzo­yl)-3-(3,4-di­chloro­phen­yl)-1-(4-ferrocenylphen­yl)guanidine
Source: Acta Crystallogr Sect E Struct Rep Online. 2013 Aug 10;69(Pt 9):m486. doi: 10.1107/S1600536813021892 (PMC3884485; doi:10.1107/S1600536813021892)
Supplement: Supplementary file 1 [file e-69-0m486-sup1.cif]

##############################################################################
#                                                                            #
# This CIF contains the data in a paper accepted for publication in          #
# Acta Crystallographica Section E. It conforms to the requirements of       #
# Notes for Authors for Acta Crystallographica Section E, and has been       #
# peer reviewed under the auspices of the IUCr Commission on Journals.       #
#                                                                            #
# Full details of the Crystallographic Information File format               #
# are given in the paper "The Crystallographic Information File (CIF):       #
# a New Standard Archive File for Crystallography" by S. R. Hall, F. H.      #
# Allen and I. D. Brown [Acta Cryst. (1991), A47, 655-685].                  #
#                                                                            #
# The current version of the core CIF dictionary is obtainable from          #
# ftp://ftp.iucr.org/pub/cif_core.dic.                                       #
#                                                                            #
# Software is freely available for graphical display of the structure(s)     #
# in this CIF. For information consult the CIF software page                 #
# http://www.iucr.org/resources/cif/software.                                #
#                                                                            #
# This file may be used for bona fide research purposes within the           #
# scientific community so long as proper attribution is given to the journal # 
# article from which it was obtained.                                        #
#                                                                            #
##############################################################################
data_global
_audit_creation_method     ?
_journal_date_recd_electronic     2013-08-05
_journal_date_accepted     2013-08-06
_journal_name_full     'Acta Crystallographica, Section E'
_journal_year     2013
_journal_volume     69
_journal_issue      9
_journal_page_first     m486
_journal_page_last     m486
_journal_paper_category     QM
_journal_paper_doi     10.1107/S1600536813021892
_journal_coeditor_code     HB7118
_publ_contact_author
;
Muhammad Nawaz Tahir
University of Sargodha
Department of Physics
Sargodha
Pakistan
;
_publ_contact_author_email     'dmntahir_uos@yahoo.com'
_publ_contact_author_fax     '0092 48 32 22 121'
_publ_contact_author_phone     '0092 48 92 30 914'
_publ_section_title
;
2-(3-Chlorobenzoyl)-3-(3,4-dichlorophenyl)-1-(4-ferrocenylphenyl)guanidine
;
loop_
    _publ_author_name
    _publ_author_address
    'Rukhsana Gul'
;
Department of Chemistry
Gomal University
Dera Ismail Khan
K.P.K
Pakistan
;
    'Azim Khan'
;
Department of Chemistry
Gomal University
Dera Ismail Khan
K.P.K
Pakistan
;
    'Amin Badshah'
;
Department of Chemistry
Quaid-i-Azam University
Islamabad
Pakistan
;
    'Tahir, M. Nawaz'
;
University of Sargodha
Department of Physics
Sargodha
Pakistan
;
data_I
_audit_creation_method     SHELXL-97
_chemical_name_systematic
;
2-(3-Chlorobenzoyl)-3-(3,4-dichlorophenyl)-1-(4-ferrocenylphenyl)guanidine
;
_chemical_name_common     ?
_chemical_formula_moiety     'C30 H22 Cl3 Fe N3 O'
_chemical_formula_sum     'C30 H22 Cl3 Fe N3 O'
_chemical_formula_iupac     '[Fe (C5 H5) (C25 H17 Cl3 N3 O)]'
_chemical_formula_weight     602.71
_symmetry_cell_setting     monoclinic
_symmetry_space_group_name_H-M     'P 21/c'
_symmetry_space_group_name_Hall     '-P 2ybc'
loop_
    _symmetry_equiv_pos_site_id
    _symmetry_equiv_pos_as_xyz
    1 x,y,z
    2 -x,1/2+y,1/2-z
    3 -x,-y,-z
    4 x,1/2-y,1/2+z
_cell_length_a     17.674(3)
_cell_length_b     6.1352(12)
_cell_length_c     23.961(5)
_cell_angle_alpha     90
_cell_angle_beta     95.359(9)
_cell_angle_gamma     90
_cell_volume     2586.8(9)
_cell_formula_units_Z     4
_cell_measurement_reflns_used     2612
_cell_measurement_theta_min     1.71
_cell_measurement_theta_max     25.50
_cell_measurement_temperature     296(2)
_exptl_crystal_description     needle
_exptl_crystal_colour     orange
_exptl_crystal_size_max     0.32
_exptl_crystal_size_mid     0.15
_exptl_crystal_size_min     0.14
_exptl_crystal_density_diffrn     1.548
_exptl_crystal_density_meas     ?
_exptl_crystal_density_method     'not measured'
_exptl_crystal_F_000     1232
_exptl_absorpt_coefficient_mu     0.924
_exptl_absorpt_correction_type     multi-scan
_exptl_absorpt_process_details     '(SADABS; Bruker, 2009)'
_exptl_absorpt_correction_T_min     0.757
_exptl_absorpt_correction_T_max     0.882
_exptl_special_details
;
;
_diffrn_ambient_temperature     296(2)
_diffrn_radiation_type     MoK\a
_diffrn_radiation_wavelength     0.71073
_diffrn_radiation_source     'fine-focus sealed tube'
_diffrn_radiation_monochromator     graphite
_diffrn_measurement_device_type     'Bruker Kappa APEXII CCD'
_diffrn_measurement_method     \w
_diffrn_detector_area_resol_mean     8.00
_diffrn_reflns_number     20020
_diffrn_reflns_av_R_equivalents     0.0876
_diffrn_reflns_av_sigmaI/netI     0.1020
_diffrn_reflns_theta_min     1.71
_diffrn_reflns_theta_max     25.50
_diffrn_reflns_theta_full     25.50
_diffrn_measured_fraction_theta_max     0.999
_diffrn_measured_fraction_theta_full     0.999
_diffrn_reflns_limit_h_min     -21
_diffrn_reflns_limit_h_max     21
_diffrn_reflns_limit_k_min     -7
_diffrn_reflns_limit_k_max     4
_diffrn_reflns_limit_l_min     -29
_diffrn_reflns_limit_l_max     29
_diffrn_standards_number     0
_diffrn_standards_interval_count     ?
_diffrn_standards_interval_time     ?
_diffrn_standards_decay_%     ?
_refine_special_details
;
The disordered cyclopentadienyl was refined in two groups as regular pentagons.
All the disordered C-atoms were treated anisotropically having equal thermal
parameters because refinement anisotropically with individual atoms or rings
affoarded large ellipsoids. The sides of regular pentagons after final
refinement have naearly 1.392 and 1.436 \%A.
Refinement of <i>F</i>^2^ against ALL reflections. The weighted <i>R</i>-factor
<i>wR</i> and goodness of fit <i>S</i> are based on <i>F</i>^2^, conventional
<i>R</i>-factors <i>R</i> are based on <i>F</i>, with <i>F</i> set to zero for
negative <i>F</i>^2^. The threshold expression of <i>F</i>^2^ >
\s(<i>F</i>^2^) is used only for calculating <i>R</i>-factors(gt) <i>etc</i>.
and is not relevant to the choice of reflections for refinement.
<i>R</i>-factors based on <i>F</i>^2^ are statistically about twice as large
as those based on <i>F</i>, and <i>R</i>-factors based on ALL data will be
even larger.
;
_reflns_number_total     4828
_reflns_number_gt     2612
_reflns_threshold_expression     I>2\s(I)
_refine_ls_structure_factor_coef     Fsqd
_refine_ls_matrix_type     full
_refine_ls_R_factor_all     0.1305
_refine_ls_R_factor_gt     0.0599
_refine_ls_wR_factor_gt     0.1002
_refine_ls_wR_factor_ref     0.1222
_refine_ls_goodness_of_fit_ref     1.009
_refine_ls_restrained_S_all     1.009
_refine_ls_number_reflns     4828
_refine_ls_number_parameters     319
_refine_ls_number_restraints     0
_refine_ls_hydrogen_treatment     constr
_refine_ls_weighting_scheme     calc
_refine_ls_weighting_details
         'calc w=1/[\s^2^(Fo^2^)+(0.0365P)^2^+0.9025P] where P=(Fo^2^+2Fc^2^)/3'
_atom_sites_solution_hydrogens     geom
_atom_sites_solution_primary     direct
_atom_sites_solution_secondary     difmap
_refine_ls_shift/su_max     0.000
_refine_ls_shift/su_mean     0.000
_refine_diff_density_max     0.445
_refine_diff_density_min     -0.360
loop_
    _atom_type_symbol
    _atom_type_description
    _atom_type_scat_dispersion_real
    _atom_type_scat_dispersion_imag
    _atom_type_scat_source
    'C' 'C' 0.0033 0.0016
                         'International Tables Vol C Tables 4.2.6.8 and 6.1.1.4'
    'H' 'H' 0.0000 0.0000
                         'International Tables Vol C Tables 4.2.6.8 and 6.1.1.4'
    'N' 'N' 0.0061 0.0033
                         'International Tables Vol C Tables 4.2.6.8 and 6.1.1.4'
    'O' 'O' 0.0106 0.0060
                         'International Tables Vol C Tables 4.2.6.8 and 6.1.1.4'
    'Cl' 'Cl' 0.1484 0.1585
                         'International Tables Vol C Tables 4.2.6.8 and 6.1.1.4'
    'Fe' 'Fe' 0.3463 0.8444
                         'International Tables Vol C Tables 4.2.6.8 and 6.1.1.4'
_computing_data_collection     'APEX2 (Bruker, 2009)'
_computing_cell_refinement     'SAINT (Bruker, 2009)'
_computing_data_reduction     'SAINT (Bruker, 2009)'
_computing_structure_solution     'SHELXS97 (Sheldrick, 2008)'
_computing_structure_refinement     'SHELXL97 (Sheldrick, 2008)'
_computing_molecular_graphics
                  'ORTEP-3 for Windows (Farrugia, 2012) and PLATON (Spek, 2009)'
_computing_publication_material
                                'WinGX (Farrugia, 2012) and PLATON (Spek, 2009)'
loop_
    _atom_site_type_symbol
    _atom_site_label
    _atom_site_fract_x
    _atom_site_fract_y
    _atom_site_fract_z
    _atom_site_U_iso_or_equiv
    _atom_site_thermal_displace_type
    _atom_site_calc_flag
    _atom_site_refinement_flags
    _atom_site_occupancy
    _atom_site_disorder_assembly
    _atom_site_disorder_group
    Fe Fe1 0.41250(3) 0.69812(11) 0.12271(3) 0.0408(2) Uani . . 1.000 . -16
    Cl Cl1 -0.23803(8) 0.6602(2) 0.23753(7) 0.0813(7) Uani . . 1.000 . -16
    Cl Cl2 -0.16675(8) 1.1155(2) 0.27386(7) 0.0793(7) Uani . . 1.000 . -16
    Cl Cl3 -0.37626(8) 0.2461(3) 0.13798(9) 0.1053(9) Uani . . 1.000 . -16
    O O1 -0.07255(16) -0.0117(5) 0.03837(14) 0.0496(12) Uani . . 1.000 . -16
    N N1 0.03247(19) 0.2745(5) 0.07005(15) 0.0437(14) Uani . . 1.000 . -16
    N N2 -0.0035(2) 0.5331(6) 0.13072(16) 0.0462(16) Uani . . 1.000 . -16
    N N3 -0.09308(18) 0.2824(6) 0.09663(15) 0.0370(12) Uani . . 1.000 . -16
    C C1A 0.4535(7) 0.9342(15) 0.1766(3) 0.0560(13) Uani . . 0.577(8) . -16
    C C2A 0.4968(5) 0.739(2) 0.1859(3) 0.0560(13) Uani . . 0.577(8) . -16
    C C3A 0.4464(7) 0.5698(15) 0.1994(3) 0.0560(13) Uani . . 0.577(8) . -16
    C C4A 0.3719(5) 0.6600(18) 0.1985(3) 0.0560(13) Uani . . 0.577(8) . -16
    C C5A 0.3763(6) 0.8852(18) 0.1844(3) 0.0560(13) Uani . . 0.577(8) . -16
    C C6 0.4013(3) 0.4461(8) 0.0682(2) 0.0492(19) Uani . . 1.000 . -16
    C C7 0.4639(3) 0.5772(10) 0.0581(2) 0.059(2) Uani . . 1.000 . -16
    C C8 0.4372(3) 0.7848(9) 0.0450(2) 0.0560(19) Uani . . 1.000 . -16
    C C9 0.3585(3) 0.7876(8) 0.04738(19) 0.0480(19) Uani . . 1.000 . -16
    C C10 0.3351(2) 0.5776(7) 0.06239(19) 0.0403(17) Uani . . 1.000 . -16
    C C11 0.2564(2) 0.5044(7) 0.06789(18) 0.0358(17) Uani . . 1.000 . -16
    C C12 0.1957(3) 0.6316(7) 0.04830(19) 0.0428(17) Uani . . 1.000 . -16
    C C13 0.1216(2) 0.5604(7) 0.04920(19) 0.0431(17) Uani . . 1.000 . -16
    C C14 0.1082(2) 0.3580(7) 0.07057(19) 0.0387(17) Uani . . 1.000 . -16
    C C15 0.1675(3) 0.2293(7) 0.0918(2) 0.0483(19) Uani . . 1.000 . -16
    C C16 0.2414(3) 0.3030(8) 0.0902(2) 0.0495(19) Uani . . 1.000 . -16
    C C17 -0.0234(3) 0.3598(7) 0.09743(19) 0.0396(17) Uani . . 1.000 . -16
    C C18 -0.0475(2) 0.6642(7) 0.16347(19) 0.0405(17) Uani . . 1.000 . -16
    C C19 -0.1152(3) 0.6010(7) 0.18288(19) 0.0455(17) Uani . . 1.000 . -16
    C C20 -0.1515(3) 0.7403(8) 0.2162(2) 0.0483(19) Uani . . 1.000 . -16
    C C21 -0.1209(3) 0.9408(8) 0.2318(2) 0.0461(17) Uani . . 1.000 . -16
    C C22 -0.0541(3) 1.0020(8) 0.2122(2) 0.0486(19) Uani . . 1.000 . -16
    C C23 -0.0169(3) 0.8671(7) 0.17853(19) 0.0434(17) Uani . . 1.000 . -16
    C C24 -0.1123(3) 0.0956(7) 0.06794(19) 0.0372(17) Uani . . 1.000 . -16
    C C25 -0.1913(2) 0.0199(7) 0.07554(18) 0.0368(17) Uani . . 1.000 . -16
    C C26 -0.2414(3) 0.1522(7) 0.1006(2) 0.0462(19) Uani . . 1.000 . -16
    C C27 -0.3140(3) 0.0785(9) 0.1071(2) 0.056(2) Uani . . 1.000 . -16
    C C28 -0.3366(3) -0.1253(9) 0.0883(2) 0.059(2) Uani . . 1.000 . -16
    C C29 -0.2870(3) -0.2568(8) 0.0639(2) 0.058(2) Uani . . 1.000 . -16
    C C30 -0.2147(3) -0.1847(8) 0.05693(19) 0.0478(17) Uani . . 1.000 . -16
    C C1B 0.4078(9) 0.9420(19) 0.1807(5) 0.0560(13) Uani . . 0.423(8) . -16
    C C2B 0.4799(7) 0.855(3) 0.1830(5) 0.0560(13) Uani . . 0.423(8) . -16
    C C3B 0.4749(8) 0.636(2) 0.1957(5) 0.0560(13) Uani . . 0.423(8) . -16
    C C4B 0.3998(9) 0.589(2) 0.2011(5) 0.0560(13) Uani . . 0.423(8) . -16
    C C5B 0.3583(7) 0.778(3) 0.1919(5) 0.0560(13) Uani . . 0.423(8) . -16
    H H4A 0.32816 0.58511 0.20578 0.0669 Uiso . . 0.577(8) . -16
    H H5A 0.33594 0.98300 0.18091 0.0669 Uiso . . 0.577(8) . -16
    H H1 0.02185 0.15928 0.05042 0.0521 Uiso . . 1.000 . -16
    H H1A 0.47233 1.06954 0.16718 0.0669 Uiso . . 0.577(8) . -16
    H H2 0.04367 0.56882 0.13204 0.0550 Uiso . . 1.000 . -16
    H H2A 0.54884 0.72513 0.18357 0.0669 Uiso . . 0.577(8) . -16
    H H3A 0.45974 0.42573 0.20742 0.0669 Uiso . . 0.577(8) . -16
    H H13 0.08132 0.64863 0.03547 0.0515 Uiso . . 1.000 . -16
    H H15 0.15824 0.09371 0.10714 0.0580 Uiso . . 1.000 . -16
    H H16 0.28166 0.21539 0.10445 0.0592 Uiso . . 1.000 . -16
    H H19 -0.13599 0.46521 0.17341 0.0545 Uiso . . 1.000 . -16
    H H22 -0.03344 1.13779 0.22190 0.0583 Uiso . . 1.000 . -16
    H H23 0.02874 0.91081 0.16568 0.0520 Uiso . . 1.000 . -16
    H H26 -0.22644 0.29051 0.11305 0.0557 Uiso . . 1.000 . -16
    H H28 -0.38572 -0.17327 0.09215 0.0702 Uiso . . 1.000 . -16
    H H29 -0.30206 -0.39563 0.05188 0.0696 Uiso . . 1.000 . -16
    H H30 -0.18143 -0.27413 0.03961 0.0571 Uiso . . 1.000 . -16
    H H6 0.40302 0.29859 0.07720 0.0589 Uiso . . 1.000 . -16
    H H7 0.51433 0.53234 0.05996 0.0712 Uiso . . 1.000 . -16
    H H8 0.46676 0.90291 0.03603 0.0669 Uiso . . 1.000 . -16
    H H9 0.32692 0.90767 0.04028 0.0571 Uiso . . 1.000 . -16
    H H12 0.20465 0.76922 0.03406 0.0514 Uiso . . 1.000 . -16
    H H1B 0.39481 1.08645 0.17296 0.0669 Uiso . . 0.423(8) . -16
    H H2B 0.52408 0.93006 0.17711 0.0669 Uiso . . 0.423(8) . -16
    H H3B 0.51523 0.53839 0.19974 0.0669 Uiso . . 0.423(8) . -16
    H H4B 0.38048 0.45272 0.20958 0.0669 Uiso . . 0.423(8) . -16
    H H5B 0.30605 0.79144 0.19303 0.0669 Uiso . . 0.423(8) . -16
loop_
    _atom_site_aniso_label
    _atom_site_aniso_U_11
    _atom_site_aniso_U_22
    _atom_site_aniso_U_33
    _atom_site_aniso_U_12
    _atom_site_aniso_U_13
    _atom_site_aniso_U_23
    Fe1 0.0381(4) 0.0473(4) 0.0371(4) -0.0059(3) 0.0048(3) -0.0050(3)
    Cl1 0.0681(10) 0.0776(11) 0.1053(14) -0.0083(8) 0.0463(9) -0.0134(9)
    Cl2 0.0849(11) 0.0645(11) 0.0927(13) 0.0146(8) 0.0305(9) -0.0219(8)
    Cl3 0.0615(10) 0.0872(13) 0.176(2) -0.0093(8) 0.0578(11) -0.0286(12)
    O1 0.044(2) 0.045(2) 0.062(2) -0.0092(16) 0.0161(18) -0.0213(17)
    N1 0.038(2) 0.035(2) 0.059(3) -0.0106(17) 0.010(2) -0.0213(19)
    N2 0.037(2) 0.048(3) 0.055(3) -0.0123(19) 0.012(2) -0.018(2)
    N3 0.035(2) 0.035(2) 0.042(2) -0.0088(18) 0.0083(17) -0.0039(19)
    C1A 0.057(2) 0.061(3) 0.0504(18) -0.0074(19) 0.0073(19) -0.0061(18)
    C2A 0.057(2) 0.061(3) 0.0504(18) -0.0074(19) 0.0073(19) -0.0061(18)
    C3A 0.057(2) 0.061(3) 0.0504(18) -0.0074(19) 0.0073(19) -0.0061(18)
    C4A 0.057(2) 0.061(3) 0.0504(18) -0.0074(19) 0.0073(19) -0.0061(18)
    C5A 0.057(2) 0.061(3) 0.0504(18) -0.0074(19) 0.0073(19) -0.0061(18)
    C6 0.041(3) 0.048(3) 0.059(4) -0.003(3) 0.007(3) -0.019(3)
    C7 0.039(3) 0.083(5) 0.057(4) -0.002(3) 0.009(3) -0.023(3)
    C8 0.046(3) 0.076(4) 0.047(3) -0.017(3) 0.009(3) 0.004(3)
    C9 0.044(3) 0.054(4) 0.046(3) -0.006(2) 0.005(2) 0.007(2)
    C10 0.038(3) 0.043(3) 0.040(3) -0.002(2) 0.005(2) -0.005(2)
    C11 0.036(3) 0.034(3) 0.038(3) -0.003(2) 0.007(2) -0.006(2)
    C12 0.046(3) 0.034(3) 0.049(3) -0.004(2) 0.008(2) 0.004(2)
    C13 0.035(3) 0.045(3) 0.050(3) 0.001(2) 0.008(2) 0.004(2)
    C14 0.037(3) 0.038(3) 0.042(3) -0.012(2) 0.008(2) -0.010(2)
    C15 0.047(3) 0.030(3) 0.070(4) -0.003(2) 0.016(3) 0.007(2)
    C16 0.041(3) 0.042(3) 0.065(4) -0.001(2) 0.002(2) 0.002(3)
    C17 0.044(3) 0.035(3) 0.041(3) -0.004(2) 0.010(2) -0.003(2)
    C18 0.040(3) 0.041(3) 0.041(3) 0.004(2) 0.006(2) -0.003(2)
    C19 0.054(3) 0.039(3) 0.046(3) -0.010(2) 0.018(3) -0.006(2)
    C20 0.047(3) 0.059(4) 0.041(3) 0.002(3) 0.015(2) 0.002(3)
    C21 0.059(3) 0.033(3) 0.047(3) 0.009(2) 0.009(3) -0.006(2)
    C22 0.063(4) 0.038(3) 0.045(3) -0.006(3) 0.006(3) 0.000(2)
    C23 0.046(3) 0.037(3) 0.048(3) -0.005(2) 0.008(2) 0.000(2)
    C24 0.047(3) 0.029(3) 0.035(3) -0.007(2) 0.000(2) 0.000(2)
    C25 0.036(3) 0.036(3) 0.038(3) -0.008(2) 0.002(2) 0.006(2)
    C26 0.042(3) 0.034(3) 0.064(4) -0.006(2) 0.013(3) -0.005(2)
    C27 0.045(3) 0.056(4) 0.069(4) -0.002(3) 0.015(3) -0.004(3)
    C28 0.047(3) 0.063(4) 0.068(4) -0.015(3) 0.014(3) 0.001(3)
    C29 0.059(3) 0.050(4) 0.067(4) -0.025(3) 0.013(3) -0.006(3)
    C30 0.053(3) 0.047(3) 0.044(3) -0.013(3) 0.008(2) -0.007(3)
    C1B 0.057(2) 0.061(3) 0.0504(18) -0.0074(19) 0.0073(19) -0.0061(18)
    C2B 0.057(2) 0.061(3) 0.0504(18) -0.0074(19) 0.0073(19) -0.0061(18)
    C3B 0.057(2) 0.061(3) 0.0504(18) -0.0074(19) 0.0073(19) -0.0061(18)
    C4B 0.057(2) 0.061(3) 0.0504(18) -0.0074(19) 0.0073(19) -0.0061(18)
    C5B 0.057(2) 0.061(3) 0.0504(18) -0.0074(19) 0.0073(19) -0.0061(18)
_geom_special_details
;
Bond distances, angles <i>etc</i>. have been calculated using the rounded
fractional coordinates. All su's are estimated from the variances of the
(full) variance-covariance matrix. The cell e.s.d.'s are taken into account in
the estimation of distances, angles and torsion angles
;
loop_
    _geom_bond_atom_site_label_1
    _geom_bond_atom_site_label_2
    _geom_bond_site_symmetry_1
    _geom_bond_site_symmetry_2
    _geom_bond_distance
    _geom_bond_publ_flag
    Fe1 C1A . . 2.029(9) no
    Fe1 C2A . . 2.038(8) no
    Fe1 C3A . . 2.037(8) no
    Fe1 C4A . . 2.028(8) no
    Fe1 C5A . . 2.022(9) no
    Fe1 C6 . . 2.022(5) no
    Fe1 C7 . . 2.009(5) no
    Fe1 C8 . . 2.023(5) no
    Fe1 C9 . . 2.037(5) no
    Fe1 C10 . . 2.034(4) no
    Fe1 C1B . . 2.049(12) no
    Fe1 C2B . . 2.028(14) no
    Fe1 C3B . . 2.015(13) no
    Fe1 C4B . . 2.026(12) no
    Fe1 C5B . . 2.050(13) no
    Cl1 C20 . . 1.729(5) no
    Cl2 C21 . . 1.724(5) no
    Cl3 C27 . . 1.723(6) no
    O1 C24 . . 1.234(6) no
    N1 C14 . . 1.432(5) no
    N1 C17 . . 1.342(6) no
    N2 C17 . . 1.356(6) no
    N2 C18 . . 1.408(6) no
    N3 C17 . . 1.318(6) no
    N3 C24 . . 1.363(6) no
    N1 H1 . . 0.8600 no
    N2 H2 . . 0.8600 no
    C1A C2A . . 1.428(15) no
    C1A C5A . . 1.426(16) no
    C1B C5B . . 1.38(2) no
    C1B C2B . . 1.38(2) no
    C2A C3A . . 1.425(15) no
    C2B C3B . . 1.38(2) no
    C3A C4A . . 1.427(15) no
    C3B C4B . . 1.38(2) no
    C4A C5A . . 1.426(15) no
    C4B C5B . . 1.38(2) no
    C6 C7 . . 1.407(8) no
    C6 C10 . . 1.417(6) no
    C7 C8 . . 1.384(8) no
    C8 C9 . . 1.398(8) no
    C9 C10 . . 1.410(7) no
    C10 C11 . . 1.479(5) no
    C11 C12 . . 1.373(6) no
    C11 C16 . . 1.382(7) no
    C12 C13 . . 1.383(6) no
    C13 C14 . . 1.372(6) no
    C14 C15 . . 1.372(6) no
    C15 C16 . . 1.386(7) no
    C18 C19 . . 1.379(6) no
    C18 C23 . . 1.391(6) no
    C19 C20 . . 1.369(7) no
    C20 C21 . . 1.381(7) no
    C21 C22 . . 1.363(7) no
    C22 C23 . . 1.367(7) no
    C24 C25 . . 1.499(6) no
    C25 C26 . . 1.379(6) no
    C25 C30 . . 1.382(6) no
    C26 C27 . . 1.383(7) no
    C27 C28 . . 1.376(8) no
    C28 C29 . . 1.363(7) no
    C29 C30 . . 1.377(7) no
    C1A H1A . . 0.9300 no
    C1B H1B . . 0.9300 no
    C2A H2A . . 0.9300 no
    C2B H2B . . 0.9300 no
    C3A H3A . . 0.9300 no
    C3B H3B . . 0.9300 no
    C4A H4A . . 0.9300 no
    C4B H4B . . 0.9300 no
    C5A H5A . . 0.9300 no
    C5B H5B . . 0.9300 no
    C6 H6 . . 0.9300 no
    C7 H7 . . 0.9300 no
    C8 H8 . . 0.9300 no
    C9 H9 . . 0.9300 no
    C12 H12 . . 0.9300 no
    C13 H13 . . 0.9300 no
    C15 H15 . . 0.9300 no
    C16 H16 . . 0.9300 no
    C19 H19 . . 0.9300 no
    C22 H22 . . 0.9300 no
    C23 H23 . . 0.9300 no
    C26 H26 . . 0.9300 no
    C28 H28 . . 0.9300 no
    C29 H29 . . 0.9300 no
    C30 H30 . . 0.9300 no
loop_
    _geom_angle_atom_site_label_1
    _geom_angle_atom_site_label_2
    _geom_angle_atom_site_label_3
    _geom_angle_site_symmetry_1
    _geom_angle_site_symmetry_2
    _geom_angle_site_symmetry_3
    _geom_angle
    _geom_angle_publ_flag
    C1A Fe1 C2A . . . 41.1(4) no
    C1A Fe1 C3A . . . 69.2(3) no
    C1A Fe1 C4A . . . 69.4(4) no
    C1A Fe1 C5A . . . 41.2(4) no
    C1A Fe1 C6 . . . 164.8(4) no
    C1A Fe1 C7 . . . 126.4(4) no
    C1A Fe1 C8 . . . 107.7(3) no
    C1A Fe1 C9 . . . 118.8(3) no
    C1A Fe1 C10 . . . 152.7(3) no
    C2A Fe1 C3A . . . 40.9(4) no
    C2A Fe1 C4A . . . 69.2(3) no
    C2A Fe1 C5A . . . 69.3(4) no
    C2A Fe1 C6 . . . 126.5(4) no
    C2A Fe1 C7 . . . 105.4(3) no
    C2A Fe1 C8 . . . 116.5(3) no
    C2A Fe1 C9 . . . 151.0(3) no
    C2A Fe1 C10 . . . 165.7(4) no
    C3A Fe1 C4A . . . 41.1(4) no
    C3A Fe1 C5A . . . 69.3(4) no
    C3A Fe1 C6 . . . 106.9(3) no
    C3A Fe1 C7 . . . 115.9(3) no
    C3A Fe1 C8 . . . 149.5(4) no
    C3A Fe1 C9 . . . 167.8(4) no
    C3A Fe1 C10 . . . 128.5(3) no
    C4A Fe1 C5A . . . 41.2(4) no
    C4A Fe1 C6 . . . 118.0(3) no
    C4A Fe1 C7 . . . 150.6(4) no
    C4A Fe1 C8 . . . 168.4(3) no
    C4A Fe1 C9 . . . 130.5(3) no
    C4A Fe1 C10 . . . 108.9(3) no
    C5A Fe1 C6 . . . 152.6(3) no
    C5A Fe1 C7 . . . 165.9(3) no
    C5A Fe1 C8 . . . 129.3(3) no
    C5A Fe1 C9 . . . 109.9(3) no
    C5A Fe1 C10 . . . 119.2(3) no
    C6 Fe1 C7 . . . 40.9(2) no
    C6 Fe1 C8 . . . 67.9(2) no
    C6 Fe1 C9 . . . 67.9(2) no
    C6 Fe1 C10 . . . 40.91(19) no
    C1B Fe1 C6 . . . 171.5(5) no
    C2B Fe1 C6 . . . 147.0(5) no
    C3B Fe1 C6 . . . 115.4(4) no
    C4B Fe1 C6 . . . 109.5(4) no
    C5B Fe1 C6 . . . 132.9(5) no
    C7 Fe1 C8 . . . 40.2(2) no
    C7 Fe1 C9 . . . 68.0(2) no
    C7 Fe1 C10 . . . 68.94(19) no
    C1B Fe1 C7 . . . 147.4(4) no
    C2B Fe1 C7 . . . 116.5(4) no
    C3B Fe1 C7 . . . 110.4(4) no
    C4B Fe1 C7 . . . 133.6(4) no
    C5B Fe1 C7 . . . 172.2(5) no
    C8 Fe1 C9 . . . 40.3(2) no
    C8 Fe1 C10 . . . 68.30(19) no
    C1B Fe1 C8 . . . 117.3(4) no
    C2B Fe1 C8 . . . 111.6(4) no
    C3B Fe1 C8 . . . 134.5(4) no
    C4B Fe1 C8 . . . 172.9(5) no
    C5B Fe1 C8 . . . 147.0(5) no
    C9 Fe1 C10 . . . 40.53(19) no
    C1B Fe1 C9 . . . 111.0(4) no
    C2B Fe1 C9 . . . 134.3(5) no
    C3B Fe1 C9 . . . 173.4(4) no
    C4B Fe1 C9 . . . 145.8(5) no
    C5B Fe1 C9 . . . 115.9(4) no
    C1B Fe1 C10 . . . 132.9(4) no
    C2B Fe1 C10 . . . 172.0(5) no
    C3B Fe1 C10 . . . 145.6(4) no
    C4B Fe1 C10 . . . 114.4(4) no
    C5B Fe1 C10 . . . 109.1(4) no
    C1B Fe1 C2B . . . 39.5(6) no
    C1B Fe1 C3B . . . 66.6(5) no
    C1B Fe1 C4B . . . 66.3(5) no
    C1B Fe1 C5B . . . 39.2(6) no
    C2B Fe1 C3B . . . 40.0(6) no
    C2B Fe1 C4B . . . 66.7(6) no
    C2B Fe1 C5B . . . 66.3(5) no
    C3B Fe1 C4B . . . 39.8(6) no
    C3B Fe1 C5B . . . 66.6(5) no
    C4B Fe1 C5B . . . 39.5(6) no
    C14 N1 C17 . . . 125.9(4) no
    C17 N2 C18 . . . 130.5(4) no
    C17 N3 C24 . . . 119.9(4) no
    C14 N1 H1 . . . 117.00 no
    C17 N1 H1 . . . 117.00 no
    C17 N2 H2 . . . 115.00 no
    C18 N2 H2 . . . 115.00 no
    Fe1 C1A C2A . . . 69.8(5) no
    Fe1 C1A C5A . . . 69.1(5) no
    C2A C1A C5A . . . 108.0(9) no
    Fe1 C1B C5B . . . 70.4(8) no
    C2B C1B C5B . . . 108.1(13) no
    Fe1 C1B C2B . . . 69.4(8) no
    Fe1 C2A C3A . . . 69.5(5) no
    C1A C2A C3A . . . 108.0(9) no
    Fe1 C2A C1A . . . 69.1(5) no
    C1B C2B C3B . . . 107.9(12) no
    Fe1 C2B C1B . . . 71.1(7) no
    Fe1 C2B C3B . . . 69.5(8) no
    Fe1 C3A C4A . . . 69.1(5) no
    C2A C3A C4A . . . 108.0(9) no
    Fe1 C3A C2A . . . 69.6(4) no
    Fe1 C3B C4B . . . 70.5(7) no
    Fe1 C3B C2B . . . 70.5(7) no
    C2B C3B C4B . . . 107.8(12) no
    C3A C4A C5A . . . 108.0(8) no
    Fe1 C4A C3A . . . 69.8(4) no
    Fe1 C4A C5A . . . 69.2(5) no
    Fe1 C4B C5B . . . 71.2(7) no
    Fe1 C4B C3B . . . 69.7(7) no
    C3B C4B C5B . . . 108.2(12) no
    Fe1 C5A C1A . . . 69.6(5) no
    C1A C5A C4A . . . 108.0(9) no
    Fe1 C5A C4A . . . 69.6(5) no
    C1B C5B C4B . . . 107.9(12) no
    Fe1 C5B C4B . . . 69.3(8) no
    Fe1 C5B C1B . . . 70.3(7) no
    Fe1 C6 C7 . . . 69.1(3) no
    C7 C6 C10 . . . 108.2(4) no
    Fe1 C6 C10 . . . 70.0(3) no
    Fe1 C7 C8 . . . 70.5(3) no
    Fe1 C7 C6 . . . 70.1(3) no
    C6 C7 C8 . . . 108.0(5) no
    Fe1 C8 C9 . . . 70.4(3) no
    Fe1 C8 C7 . . . 69.4(3) no
    C7 C8 C9 . . . 108.8(5) no
    Fe1 C9 C10 . . . 69.6(3) no
    C8 C9 C10 . . . 108.4(4) no
    Fe1 C9 C8 . . . 69.3(3) no
    Fe1 C10 C11 . . . 128.5(3) no
    C9 C10 C11 . . . 126.9(4) no
    C6 C10 C9 . . . 106.6(4) no
    C6 C10 C11 . . . 126.4(4) no
    Fe1 C10 C9 . . . 69.8(3) no
    Fe1 C10 C6 . . . 69.1(3) no
    C10 C11 C12 . . . 120.5(4) no
    C10 C11 C16 . . . 121.5(4) no
    C12 C11 C16 . . . 117.9(4) no
    C11 C12 C13 . . . 121.7(4) no
    C12 C13 C14 . . . 119.2(4) no
    N1 C14 C13 . . . 120.9(3) no
    N1 C14 C15 . . . 118.6(4) no
    C13 C14 C15 . . . 120.5(4) no
    C14 C15 C16 . . . 119.4(4) no
    C11 C16 C15 . . . 121.2(4) no
    N1 C17 N3 . . . 125.6(4) no
    N1 C17 N2 . . . 115.6(4) no
    N2 C17 N3 . . . 118.8(4) no
    N2 C18 C19 . . . 124.7(4) no
    N2 C18 C23 . . . 115.7(4) no
    C19 C18 C23 . . . 119.5(4) no
    C18 C19 C20 . . . 119.3(4) no
    Cl1 C20 C21 . . . 120.5(4) no
    Cl1 C20 C19 . . . 118.1(4) no
    C19 C20 C21 . . . 121.4(5) no
    Cl2 C21 C20 . . . 121.2(4) no
    Cl2 C21 C22 . . . 120.0(4) no
    C20 C21 C22 . . . 118.8(5) no
    C21 C22 C23 . . . 121.1(5) no
    C18 C23 C22 . . . 119.9(5) no
    N3 C24 C25 . . . 113.0(4) no
    O1 C24 C25 . . . 119.4(4) no
    O1 C24 N3 . . . 127.6(5) no
    C24 C25 C30 . . . 119.8(4) no
    C26 C25 C30 . . . 119.3(4) no
    C24 C25 C26 . . . 120.9(4) no
    C25 C26 C27 . . . 119.8(4) no
    Cl3 C27 C26 . . . 119.3(4) no
    Cl3 C27 C28 . . . 120.4(4) no
    C26 C27 C28 . . . 120.3(5) no
    C27 C28 C29 . . . 120.0(5) no
    C28 C29 C30 . . . 120.2(5) no
    C25 C30 C29 . . . 120.4(4) no
    Fe1 C1A H1A . . . 127.00 no
    C2A C1A H1A . . . 126.00 no
    C5A C1A H1A . . . 126.00 no
    Fe1 C1B H1B . . . 126.00 no
    C2B C1B H1B . . . 126.00 no
    C5B C1B H1B . . . 126.00 no
    C3A C2A H2A . . . 126.00 no
    Fe1 C2A H2A . . . 127.00 no
    C1A C2A H2A . . . 126.00 no
    C1B C2B H2B . . . 126.00 no
    Fe1 C2B H2B . . . 125.00 no
    C3B C2B H2B . . . 126.00 no
    C4A C3A H3A . . . 126.00 no
    Fe1 C3A H3A . . . 127.00 no
    C2A C3A H3A . . . 126.00 no
    C2B C3B H3B . . . 126.00 no
    Fe1 C3B H3B . . . 124.00 no
    C4B C3B H3B . . . 126.00 no
    Fe1 C4A H4A . . . 127.00 no
    C5A C4A H4A . . . 126.00 no
    C3A C4A H4A . . . 126.00 no
    C3B C4B H4B . . . 126.00 no
    C5B C4B H4B . . . 126.00 no
    Fe1 C4B H4B . . . 125.00 no
    Fe1 C5A H5A . . . 126.00 no
    C4A C5A H5A . . . 126.00 no
    C1A C5A H5A . . . 126.00 no
    C1B C5B H5B . . . 126.00 no
    C4B C5B H5B . . . 126.00 no
    Fe1 C5B H5B . . . 126.00 no
    Fe1 C6 H6 . . . 127.00 no
    C7 C6 H6 . . . 126.00 no
    C10 C6 H6 . . . 126.00 no
    C8 C7 H7 . . . 126.00 no
    Fe1 C7 H7 . . . 125.00 no
    C6 C7 H7 . . . 126.00 no
    C9 C8 H8 . . . 126.00 no
    Fe1 C8 H8 . . . 126.00 no
    C7 C8 H8 . . . 126.00 no
    Fe1 C9 H9 . . . 127.00 no
    C8 C9 H9 . . . 126.00 no
    C10 C9 H9 . . . 126.00 no
    C11 C12 H12 . . . 119.00 no
    C13 C12 H12 . . . 119.00 no
    C14 C13 H13 . . . 120.00 no
    C12 C13 H13 . . . 120.00 no
    C16 C15 H15 . . . 120.00 no
    C14 C15 H15 . . . 120.00 no
    C11 C16 H16 . . . 119.00 no
    C15 C16 H16 . . . 119.00 no
    C18 C19 H19 . . . 120.00 no
    C20 C19 H19 . . . 120.00 no
    C21 C22 H22 . . . 120.00 no
    C23 C22 H22 . . . 119.00 no
    C18 C23 H23 . . . 120.00 no
    C22 C23 H23 . . . 120.00 no
    C25 C26 H26 . . . 120.00 no
    C27 C26 H26 . . . 120.00 no
    C27 C28 H28 . . . 120.00 no
    C29 C28 H28 . . . 120.00 no
    C28 C29 H29 . . . 120.00 no
    C30 C29 H29 . . . 120.00 no
    C25 C30 H30 . . . 120.00 no
    C29 C30 H30 . . . 120.00 no
loop_
    _geom_torsion_atom_site_label_1
    _geom_torsion_atom_site_label_2
    _geom_torsion_atom_site_label_3
    _geom_torsion_atom_site_label_4
    _geom_torsion_site_symmetry_1
    _geom_torsion_site_symmetry_2
    _geom_torsion_site_symmetry_3
    _geom_torsion_site_symmetry_4
    _geom_torsion
    _geom_torsion_publ_flag
    C2A Fe1 C1A C5A . . . . -119.5(7) no
    C3A Fe1 C1A C2A . . . . 37.5(6) no
    C3A Fe1 C1A C5A . . . . -82.0(6) no
    C4A Fe1 C1A C2A . . . . 81.6(5) no
    C4A Fe1 C1A C5A . . . . -37.9(5) no
    C5A Fe1 C1A C2A . . . . 119.5(7) no
    C7 Fe1 C1A C2A . . . . -69.9(6) no
    C7 Fe1 C1A C5A . . . . 170.6(5) no
    C8 Fe1 C1A C2A . . . . -110.3(5) no
    C8 Fe1 C1A C5A . . . . 130.3(5) no
    C9 Fe1 C1A C2A . . . . -152.7(4) no
    C9 Fe1 C1A C5A . . . . 87.9(5) no
    C10 Fe1 C1A C2A . . . . 173.0(5) no
    C10 Fe1 C1A C5A . . . . 53.5(8) no
    C1A Fe1 C2A C3A . . . . 119.8(8) no
    C3A Fe1 C2A C1A . . . . -119.8(8) no
    C4A Fe1 C2A C1A . . . . -82.1(6) no
    C4A Fe1 C2A C3A . . . . 37.6(6) no
    C5A Fe1 C2A C1A . . . . -37.9(6) no
    C5A Fe1 C2A C3A . . . . 81.9(6) no
    C6 Fe1 C2A C1A . . . . 167.9(5) no
    C6 Fe1 C2A C3A . . . . -72.4(6) no
    C7 Fe1 C2A C1A . . . . 128.4(5) no
    C7 Fe1 C2A C3A . . . . -111.9(6) no
    C8 Fe1 C2A C1A . . . . 86.8(6) no
    C8 Fe1 C2A C3A . . . . -153.4(5) no
    C9 Fe1 C2A C1A . . . . 56.1(8) no
    C9 Fe1 C2A C3A . . . . 175.9(6) no
    C1A Fe1 C3A C2A . . . . -37.6(6) no
    C1A Fe1 C3A C4A . . . . 82.1(6) no
    C2A Fe1 C3A C4A . . . . 119.7(8) no
    C4A Fe1 C3A C2A . . . . -119.7(8) no
    C5A Fe1 C3A C2A . . . . -81.9(6) no
    C5A Fe1 C3A C4A . . . . 37.9(6) no
    C6 Fe1 C3A C2A . . . . 126.8(5) no
    C6 Fe1 C3A C4A . . . . -113.5(5) no
    C7 Fe1 C3A C2A . . . . 83.8(6) no
    C7 Fe1 C3A C4A . . . . -156.5(5) no
    C8 Fe1 C3A C2A . . . . 52.0(8) no
    C8 Fe1 C3A C4A . . . . 171.7(6) no
    C10 Fe1 C3A C2A . . . . 166.6(5) no
    C10 Fe1 C3A C4A . . . . -73.6(6) no
    C1A Fe1 C4A C3A . . . . -81.6(6) no
    C1A Fe1 C4A C5A . . . . 37.9(6) no
    C2A Fe1 C4A C3A . . . . -37.5(6) no
    C2A Fe1 C4A C5A . . . . 82.0(6) no
    C3A Fe1 C4A C5A . . . . 119.5(8) no
    C5A Fe1 C4A C3A . . . . -119.5(8) no
    C6 Fe1 C4A C3A . . . . 83.7(6) no
    C6 Fe1 C4A C5A . . . . -156.8(5) no
    C7 Fe1 C4A C3A . . . . 47.0(9) no
    C7 Fe1 C4A C5A . . . . 166.5(6) no
    C9 Fe1 C4A C3A . . . . 167.6(5) no
    C9 Fe1 C4A C5A . . . . -72.9(6) no
    C10 Fe1 C4A C3A . . . . 127.5(5) no
    C10 Fe1 C4A C5A . . . . -113.1(5) no
    C1A Fe1 C5A C4A . . . . -119.3(7) no
    C2A Fe1 C5A C1A . . . . 37.7(5) no
    C2A Fe1 C5A C4A . . . . -81.6(6) no
    C3A Fe1 C5A C1A . . . . 81.6(6) no
    C3A Fe1 C5A C4A . . . . -37.7(6) no
    C4A Fe1 C5A C1A . . . . 119.3(7) no
    C6 Fe1 C5A C1A . . . . 168.4(5) no
    C6 Fe1 C5A C4A . . . . 49.1(9) no
    C8 Fe1 C5A C1A . . . . -70.1(6) no
    C8 Fe1 C5A C4A . . . . 170.6(4) no
    C9 Fe1 C5A C1A . . . . -111.3(5) no
    C9 Fe1 C5A C4A . . . . 129.3(5) no
    C10 Fe1 C5A C1A . . . . -155.0(4) no
    C10 Fe1 C5A C4A . . . . 85.7(5) no
    C2A Fe1 C6 C7 . . . . -69.6(5) no
    C2A Fe1 C6 C10 . . . . 170.7(4) no
    C3A Fe1 C6 C7 . . . . -110.3(5) no
    C3A Fe1 C6 C10 . . . . 130.0(4) no
    C4A Fe1 C6 C7 . . . . -153.3(4) no
    C4A Fe1 C6 C10 . . . . 87.0(4) no
    C5A Fe1 C6 C7 . . . . 172.3(6) no
    C5A Fe1 C6 C10 . . . . 52.6(7) no
    C7 Fe1 C6 C10 . . . . -119.7(4) no
    C8 Fe1 C6 C7 . . . . 37.8(3) no
    C8 Fe1 C6 C10 . . . . -82.0(3) no
    C9 Fe1 C6 C7 . . . . 81.4(3) no
    C9 Fe1 C6 C10 . . . . -38.3(3) no
    C10 Fe1 C6 C7 . . . . 119.7(4) no
    C1A Fe1 C7 C6 . . . . 168.4(4) no
    C1A Fe1 C7 C8 . . . . -73.1(5) no
    C2A Fe1 C7 C6 . . . . 128.6(4) no
    C2A Fe1 C7 C8 . . . . -113.0(4) no
    C3A Fe1 C7 C6 . . . . 86.1(4) no
    C3A Fe1 C7 C8 . . . . -155.5(4) no
    C4A Fe1 C7 C6 . . . . 53.8(7) no
    C4A Fe1 C7 C8 . . . . 172.2(6) no
    C6 Fe1 C7 C8 . . . . 118.5(4) no
    C8 Fe1 C7 C6 . . . . -118.5(4) no
    C9 Fe1 C7 C6 . . . . -81.3(3) no
    C9 Fe1 C7 C8 . . . . 37.2(3) no
    C10 Fe1 C7 C6 . . . . -37.6(3) no
    C10 Fe1 C7 C8 . . . . 80.9(3) no
    C1A Fe1 C8 C7 . . . . 126.1(4) no
    C1A Fe1 C8 C9 . . . . -114.0(4) no
    C2A Fe1 C8 C7 . . . . 82.6(5) no
    C2A Fe1 C8 C9 . . . . -157.5(4) no
    C3A Fe1 C8 C7 . . . . 47.4(7) no
    C3A Fe1 C8 C9 . . . . 167.3(6) no
    C5A Fe1 C8 C7 . . . . 166.7(5) no
    C5A Fe1 C8 C9 . . . . -73.4(5) no
    C6 Fe1 C8 C7 . . . . -38.4(3) no
    C6 Fe1 C8 C9 . . . . 81.5(3) no
    C7 Fe1 C8 C9 . . . . 119.9(4) no
    C9 Fe1 C8 C7 . . . . -119.9(4) no
    C10 Fe1 C8 C7 . . . . -82.7(3) no
    C10 Fe1 C8 C9 . . . . 37.3(3) no
    C1A Fe1 C9 C8 . . . . 83.5(5) no
    C1A Fe1 C9 C10 . . . . -156.5(4) no
    C2A Fe1 C9 C8 . . . . 45.0(7) no
    C2A Fe1 C9 C10 . . . . 165.0(6) no
    C4A Fe1 C9 C8 . . . . 170.1(5) no
    C4A Fe1 C9 C10 . . . . -69.9(5) no
    C5A Fe1 C9 C8 . . . . 128.0(4) no
    C5A Fe1 C9 C10 . . . . -112.0(4) no
    C6 Fe1 C9 C8 . . . . -81.3(3) no
    C6 Fe1 C9 C10 . . . . 38.7(3) no
    C7 Fe1 C9 C8 . . . . -37.1(3) no
    C7 Fe1 C9 C10 . . . . 82.9(3) no
    C8 Fe1 C9 C10 . . . . 120.0(4) no
    C10 Fe1 C9 C8 . . . . -120.0(4) no
    C1A Fe1 C10 C6 . . . . 167.4(6) no
    C1A Fe1 C10 C9 . . . . 49.6(7) no
    C1A Fe1 C10 C11 . . . . -72.2(8) no
    C3A Fe1 C10 C6 . . . . -69.4(5) no
    C3A Fe1 C10 C9 . . . . 172.8(5) no
    C3A Fe1 C10 C11 . . . . 51.0(6) no
    C4A Fe1 C10 C6 . . . . -111.2(4) no
    C4A Fe1 C10 C9 . . . . 131.0(4) no
    C4A Fe1 C10 C11 . . . . 9.2(5) no
    C5A Fe1 C10 C6 . . . . -155.2(4) no
    C5A Fe1 C10 C9 . . . . 87.0(4) no
    C5A Fe1 C10 C11 . . . . -34.8(5) no
    C6 Fe1 C10 C9 . . . . -117.8(4) no
    C6 Fe1 C10 C11 . . . . 120.5(5) no
    C7 Fe1 C10 C6 . . . . 37.5(3) no
    C7 Fe1 C10 C9 . . . . -80.3(3) no
    C7 Fe1 C10 C11 . . . . 158.0(4) no
    C8 Fe1 C10 C6 . . . . 80.8(3) no
    C8 Fe1 C10 C9 . . . . -37.0(3) no
    C8 Fe1 C10 C11 . . . . -158.8(4) no
    C9 Fe1 C10 C6 . . . . 117.8(4) no
    C9 Fe1 C10 C11 . . . . -121.7(5) no
    C17 N1 C14 C13 . . . . -63.4(6) no
    C17 N1 C14 C15 . . . . 118.1(5) no
    C14 N1 C17 N2 . . . . -3.9(6) no
    C14 N1 C17 N3 . . . . 179.8(4) no
    C18 N2 C17 N1 . . . . 177.8(4) no
    C18 N2 C17 N3 . . . . -5.7(7) no
    C17 N2 C18 C19 . . . . 22.5(7) no
    C17 N2 C18 C23 . . . . -160.5(4) no
    C24 N3 C17 N1 . . . . 2.7(7) no
    C24 N3 C17 N2 . . . . -173.5(4) no
    C17 N3 C24 O1 . . . . -4.5(7) no
    C17 N3 C24 C25 . . . . 174.9(4) no
    Fe1 C1A C2A C3A . . . . -58.8(5) no
    C5A C1A C2A Fe1 . . . . 58.8(5) no
    C5A C1A C2A C3A . . . . 0.0(8) no
    Fe1 C1A C5A C4A . . . . 59.2(5) no
    C2A C1A C5A Fe1 . . . . -59.2(5) no
    C2A C1A C5A C4A . . . . 0.0(8) no
    Fe1 C2A C3A C4A . . . . -58.6(5) no
    C1A C2A C3A Fe1 . . . . 58.5(5) no
    C1A C2A C3A C4A . . . . 0.0(8) no
    Fe1 C3A C4A C5A . . . . -58.8(5) no
    C2A C3A C4A Fe1 . . . . 58.9(5) no
    C2A C3A C4A C5A . . . . 0.0(8) no
    Fe1 C4A C5A C1A . . . . -59.2(5) no
    C3A C4A C5A Fe1 . . . . 59.2(5) no
    C3A C4A C5A C1A . . . . 0.0(8) no
    Fe1 C6 C7 C8 . . . . -60.6(4) no
    C10 C6 C7 Fe1 . . . . 59.3(3) no
    C10 C6 C7 C8 . . . . -1.3(6) no
    Fe1 C6 C10 C9 . . . . 60.1(3) no
    Fe1 C6 C10 C11 . . . . -123.1(5) no
    C7 C6 C10 Fe1 . . . . -58.7(3) no
    C7 C6 C10 C9 . . . . 1.4(5) no
    C7 C6 C10 C11 . . . . 178.2(4) no
    Fe1 C7 C8 C9 . . . . -59.6(3) no
    C6 C7 C8 Fe1 . . . . 60.3(3) no
    C6 C7 C8 C9 . . . . 0.8(6) no
    Fe1 C8 C9 C10 . . . . -58.8(3) no
    C7 C8 C9 Fe1 . . . . 58.9(3) no
    C7 C8 C9 C10 . . . . 0.1(6) no
    Fe1 C9 C10 C6 . . . . -59.6(3) no
    Fe1 C9 C10 C11 . . . . 123.6(5) no
    C8 C9 C10 Fe1 . . . . 58.6(3) no
    C8 C9 C10 C6 . . . . -0.9(5) no
    C8 C9 C10 C11 . . . . -177.7(4) no
    Fe1 C10 C11 C12 . . . . 104.8(5) no
    Fe1 C10 C11 C16 . . . . -78.4(5) no
    C6 C10 C11 C12 . . . . -164.1(5) no
    C6 C10 C11 C16 . . . . 12.7(7) no
    C9 C10 C11 C12 . . . . 12.1(7) no
    C9 C10 C11 C16 . . . . -171.1(5) no
    C10 C11 C12 C13 . . . . 175.2(4) no
    C16 C11 C12 C13 . . . . -1.7(7) no
    C10 C11 C16 C15 . . . . -175.6(4) no
    C12 C11 C16 C15 . . . . 1.3(7) no
    C11 C12 C13 C14 . . . . 0.5(7) no
    C12 C13 C14 N1 . . . . -177.3(4) no
    C12 C13 C14 C15 . . . . 1.3(7) no
    N1 C14 C15 C16 . . . . 176.9(4) no
    C13 C14 C15 C16 . . . . -1.7(7) no
    C14 C15 C16 C11 . . . . 0.4(7) no
    N2 C18 C19 C20 . . . . 177.6(4) no
    C23 C18 C19 C20 . . . . 0.7(7) no
    N2 C18 C23 C22 . . . . -177.4(4) no
    C19 C18 C23 C22 . . . . -0.2(7) no
    C18 C19 C20 Cl1 . . . . 177.5(4) no
    C18 C19 C20 C21 . . . . -1.5(7) no
    Cl1 C20 C21 Cl2 . . . . 1.1(6) no
    Cl1 C20 C21 C22 . . . . -177.3(4) no
    C19 C20 C21 Cl2 . . . . -179.9(4) no
    C19 C20 C21 C22 . . . . 1.7(7) no
    Cl2 C21 C22 C23 . . . . -179.6(4) no
    C20 C21 C22 C23 . . . . -1.2(7) no
    C21 C22 C23 C18 . . . . 0.4(7) no
    O1 C24 C25 C26 . . . . -169.5(4) no
    O1 C24 C25 C30 . . . . 10.1(6) no
    N3 C24 C25 C26 . . . . 11.1(6) no
    N3 C24 C25 C30 . . . . -169.3(4) no
    C24 C25 C26 C27 . . . . 180.0(4) no
    C30 C25 C26 C27 . . . . 0.4(7) no
    C24 C25 C30 C29 . . . . 179.7(4) no
    C26 C25 C30 C29 . . . . -0.7(7) no
    C25 C26 C27 Cl3 . . . . -179.5(4) no
    C25 C26 C27 C28 . . . . -0.5(7) no
    Cl3 C27 C28 C29 . . . . 180.0(4) no
    C26 C27 C28 C29 . . . . 1.0(7) no
    C27 C28 C29 C30 . . . . -1.3(7) no
    C28 C29 C30 C25 . . . . 1.2(7) no
loop_
    _geom_hbond_atom_site_label_D
    _geom_hbond_atom_site_label_H
    _geom_hbond_atom_site_label_A
    _geom_hbond_site_symmetry_A
    _geom_hbond_distance_DH
    _geom_hbond_distance_HA
    _geom_hbond_distance_DA
    _geom_hbond_angle_DHA
    _geom_hbond_publ_flag
    N1 H1 O1 . 0.86 1.97 2.616(4) 131 yes
    N1 H1 O1 3_555 0.86 2.55 3.193(5) 132 yes
_iucr_refine_instructions_details
;
TITL GU_II_9_0m in P2(1)/c
CELL 0.71073 17.6740 6.1352 23.9607 90.000 95.359 90.000
ZERR 4.00 0.0031 0.0012 0.0046 0.000 0.009 0.000
LATT 1
SYMM -x, y+1/2, -z+1/2
SFAC C  H  N  O  Cl Fe
UNIT 120  88  12  4  12  4
L.S. 20
OMIT -3 51
ACTA
BOND $H
HTAB
CONF
LIST 4
SIZE 0.32 0.15 0.14
FMAP 2
PLAN 10
TEMP 23.000
EADP C1A C2A C3A C4A C5A C1B C2B C3B C4B C5B
WGHT    0.036500    0.902500
FVAR       0.12772   0.57680
FE1   6    0.412496    0.698122    0.122708    11.00000    0.03806    0.04728 =
         0.03714   -0.00503    0.00480   -0.00590
CL1   5   -0.238033    0.660231    0.237527    11.00000    0.06811    0.07759 =
         0.10533   -0.01343    0.04627   -0.00832
CL2   5   -0.166753    1.115450    0.273861    11.00000    0.08486    0.06446 =
         0.09270   -0.02186    0.03054    0.01459
CL3   5   -0.376257    0.246079    0.137984    11.00000    0.06145    0.08723 =
         0.17571   -0.02863    0.05781   -0.00926
O1    4   -0.072548   -0.011655    0.038374    11.00000    0.04409    0.04509 =
         0.06215   -0.02130    0.01606   -0.00923
N1    3    0.032475    0.274484    0.070045    11.00000    0.03790    0.03476 =
         0.05872   -0.02127    0.00989   -0.01062
AFIX  43
H1    2    0.021847    0.159276    0.050416    11.00000   -1.20000
AFIX   0
N2    3   -0.003515    0.533124    0.130716    11.00000    0.03649    0.04763 =
         0.05484   -0.01800    0.01162   -0.01233
AFIX  43
H2    2    0.043674    0.568815    0.132039    11.00000   -1.20000
AFIX   0
N3    3   -0.093084    0.282348    0.096632    11.00000    0.03467    0.03529 =
         0.04240   -0.00386    0.00825   -0.00880
PART 1
AFIX   9
C1A   1    0.453528    0.934233    0.176636    21.00000    0.05653    0.06085 =
         0.05039   -0.00607    0.00727   -0.00742
AFIX  43
H1A   2    0.472325    1.069540    0.167179    21.00000   -1.20000
AFIX   5
C2A   1    0.496844    0.739265    0.185914    21.00000    0.05653    0.06085 =
         0.05039   -0.00607    0.00727   -0.00742
AFIX  43
H2A   2    0.548842    0.725134    0.183570    21.00000   -1.20000
AFIX   5
C3A   1    0.446406    0.569778    0.199418    21.00000    0.05653    0.06085 =
         0.05039   -0.00607    0.00727   -0.00742
AFIX  43
H3A   2    0.459744    0.425735    0.207423    21.00000   -1.20000
AFIX   5
C4A   1    0.371919    0.660000    0.198488    21.00000    0.05653    0.06085 =
         0.05039   -0.00607    0.00727   -0.00742
AFIX  43
H4A   2    0.328164    0.585111    0.205781    21.00000   -1.20000
AFIX   5
C5A   1    0.376322    0.885244    0.184409    21.00000    0.05653    0.06085 =
         0.05039   -0.00607    0.00727   -0.00742
AFIX  43
H5A   2    0.335942    0.983003    0.180912    21.00000   -1.20000
AFIX   9
PART 2
C1B   1    0.407776    0.941967    0.180711   -21.00000    0.05653    0.06085 =
         0.05039   -0.00607    0.00727   -0.00742
AFIX  43
H1B   2    0.394806    1.086454    0.172958   -21.00000   -1.20000
AFIX   5
C2B   1    0.479868    0.854752    0.183026   -21.00000    0.05653    0.06085 =
         0.05039   -0.00607    0.00727   -0.00742
AFIX  43
H2B   2    0.524082    0.930061    0.177111   -21.00000   -1.20000
AFIX   5
C3B   1    0.474931    0.636338    0.195646   -21.00000    0.05653    0.06085 =
         0.05039   -0.00607    0.00727   -0.00742
AFIX  43
H3B   2    0.515228    0.538395    0.199740   -21.00000   -1.20000
AFIX   5
C4B   1    0.399787    0.588564    0.201133   -21.00000    0.05653    0.06085 =
         0.05039   -0.00607    0.00727   -0.00742
AFIX  43
H4B   2    0.380479    0.452722    0.209580   -21.00000   -1.20000
AFIX   5
C5B   1    0.358279    0.777452    0.191903   -21.00000    0.05653    0.06085 =
         0.05039   -0.00607    0.00727   -0.00742
AFIX  43
H5B   2    0.306048    0.791441    0.193029   -21.00000   -1.20000
AFIX   0
PART 0
C6    1    0.401265    0.446093    0.068234    11.00000    0.04056    0.04805 =
         0.05901   -0.01877    0.00649   -0.00325
AFIX  43
H6    2    0.403019    0.298586    0.077202    11.00000   -1.20000
AFIX   0
C7    1    0.463905    0.577239    0.058127    11.00000    0.03908    0.08342 =
         0.05645   -0.02310    0.00899   -0.00217
AFIX  43
H7    2    0.514334    0.532335    0.059960    11.00000   -1.20000
AFIX   0
C8    1    0.437202    0.784802    0.044979    11.00000    0.04569    0.07581 =
         0.04648    0.00369    0.00865   -0.01702
AFIX  43
H8    2    0.466758    0.902911    0.036026    11.00000   -1.20000
AFIX   0
C9    1    0.358493    0.787632    0.047377    11.00000    0.04382    0.05369 =
         0.04547    0.00697    0.00505   -0.00548
AFIX  43
H9    2    0.326920    0.907665    0.040279    11.00000   -1.20000
AFIX   0
C10   1    0.335073    0.577577    0.062386    11.00000    0.03790    0.04317 =
         0.03983   -0.00526    0.00511   -0.00157
C11   1    0.256372    0.504409    0.067887    11.00000    0.03596    0.03363 =
         0.03788   -0.00619    0.00656   -0.00253
C12   1    0.195682    0.631563    0.048305    11.00000    0.04638    0.03363 =
         0.04919    0.00382    0.00759   -0.00374
AFIX  43
H12   2    0.204650    0.769218    0.034065    11.00000   -1.20000
AFIX   0
C13   1    0.121618    0.560360    0.049200    11.00000    0.03445    0.04543 =
         0.04980    0.00374    0.00834    0.00128
AFIX  43
H13   2    0.081324    0.648629    0.035471    11.00000   -1.20000
AFIX   0
C14   1    0.108199    0.358005    0.070569    11.00000    0.03657    0.03816 =
         0.04169   -0.00975    0.00822   -0.01220
C15   1    0.167534    0.229278    0.091810    11.00000    0.04736    0.03009 =
         0.06957    0.00695    0.01600   -0.00257
AFIX  43
H15   2    0.158239    0.093711    0.107137    11.00000   -1.20000
AFIX   0
C16   1    0.241443    0.302971    0.090234    11.00000    0.04092    0.04184 =
         0.06483    0.00193    0.00240   -0.00141
AFIX  43
H16   2    0.281663    0.215387    0.104454    11.00000   -1.20000
AFIX   0
C17   1   -0.023380    0.359826    0.097428    11.00000    0.04364    0.03510 =
         0.04091   -0.00247    0.01003   -0.00388
C18   1   -0.047510    0.664172    0.163466    11.00000    0.04024    0.04081 =
         0.04082   -0.00254    0.00556    0.00421
C19   1   -0.115198    0.600993    0.182875    11.00000    0.05367    0.03943 =
         0.04554   -0.00553    0.01778   -0.00950
AFIX  43
H19   2   -0.135987    0.465206    0.173411    11.00000   -1.20000
AFIX   0
C20   1   -0.151511    0.740256    0.216239    11.00000    0.04744    0.05876 =
         0.04138    0.00185    0.01463    0.00209
C21   1   -0.120877    0.940835    0.231768    11.00000    0.05852    0.03307 =
         0.04701   -0.00618    0.00886    0.00854
C22   1   -0.054060    1.002032    0.212185    11.00000    0.06285    0.03822 =
         0.04495   -0.00009    0.00627   -0.00566
AFIX  43
H22   2   -0.033441    1.137792    0.221901    11.00000   -1.20000
AFIX   0
C23   1   -0.016943    0.867087    0.178527    11.00000    0.04598    0.03678 =
         0.04790   -0.00014    0.00768   -0.00532
AFIX  43
H23   2    0.028737    0.910806    0.165682    11.00000   -1.20000
AFIX   0
C24   1   -0.112256    0.095626    0.067940    11.00000    0.04693    0.02944 =
         0.03501    0.00017    0.00025   -0.00697
C25   1   -0.191309    0.019894    0.075544    11.00000    0.03640    0.03639 =
         0.03801    0.00559    0.00218   -0.00792
C26   1   -0.241425    0.152174    0.100588    11.00000    0.04236    0.03425 =
         0.06422   -0.00471    0.01279   -0.00619
AFIX  43
H26   2   -0.226440    0.290514    0.113051    11.00000   -1.20000
AFIX   0
C27   1   -0.314031    0.078469    0.107111    11.00000    0.04494    0.05558 =
         0.06916   -0.00425    0.01462   -0.00169
C28   1   -0.336583   -0.125261    0.088250    11.00000    0.04649    0.06272 =
         0.06781    0.00128    0.01353   -0.01534
AFIX  43
H28   2   -0.385722   -0.173272    0.092149    11.00000   -1.20000
AFIX   0
C29   1   -0.287025   -0.256754    0.063870    11.00000    0.05927    0.04945 =
         0.06646   -0.00582    0.01255   -0.02473
AFIX  43
H29   2   -0.302063   -0.395629    0.051876    11.00000   -1.20000
AFIX   0
C30   1   -0.214710   -0.184671    0.056926    11.00000    0.05307    0.04678 =
         0.04372   -0.00696    0.00836   -0.01284
AFIX  43
H30   2   -0.181430   -0.274129    0.039611    11.00000   -1.20000
HKLF 4
REM  GU_II_9_0m in P2(1)/c
REM R1 =  0.0599 for   2612 Fo > 4sig(Fo)  and  0.1305 for all   4828 data
REM    319 parameters refined using      0 restraints
END
WGHT      0.0365      0.9025
REM Highest difference peak  0.445,  deepest hole -0.360,  1-sigma level  0.068
Q1    1  -0.3508  0.1309  0.1651  11.00000  0.05    0.44
Q2    1  -0.3880  0.2997  0.1469  11.00000  0.05    0.33
Q3    1  -0.3906  0.2033  0.0982  11.00000  0.05    0.31
Q4    1   0.3822  0.9707  0.1219  11.00000  0.05    0.29
Q5    1   0.4267  0.6258  0.2100  11.00000  0.05    0.29
Q6    1   0.3893  0.7627  0.2118  11.00000  0.05    0.28
Q7    1   0.3964  0.8041  0.1416  11.00000  0.05    0.27
Q8    1   0.4573  0.8698  0.2001  11.00000  0.05    0.27
Q9    1   0.4875  0.7470  0.2013  11.00000  0.05    0.25
Q10   1   0.4762  0.5144  0.1915  11.00000  0.05    0.25
;
