# Supplementary material for: 2-(3-Chloro­benzo­yl)-3-(3,4-di­chloro­phen­yl)-1-(4-ferrocenylphen­yl)guanidine
Source: Acta Crystallogr Sect E Struct Rep Online. 2013 Aug 10;69(Pt 9):m486. doi: 10.1107/S1600536813021892 (PMC3884485; doi:10.1107/S1600536813021892)
Supplement: Supplementary file 2 [file e-69-0m486-Isup2.hkl]

#
# h,k,l, Fc-squared, Fo-squared, sigma(Fo-squared), status flag
#
data_I
_shelx_title ' GU_II_9_0m in P2(1)/c'
_shelx_refln_list_code          4
_shelx_F_calc_maximum      241.96
_exptl_crystal_F_000      1232.00
_reflns_d_resolution_high  0.8254

loop_
 _space_group_symop_operation_xyz
 'x, y, z'
 '-x, y+1/2, -z+1/2'
 '-x, -y, -z'
 'x, -y-1/2, z-1/2'

_cell_length_a    17.6740
_cell_length_b     6.1352
_cell_length_c    23.9607
_cell_angle_alpha  90.000
_cell_angle_beta   95.359
_cell_angle_gamma  90.000

_shelx_F_squared_multiplier     1.000

loop_
 _refln_index_h
 _refln_index_k
 _refln_index_l
 _refln_F_squared_calc
 _refln_F_squared_meas
 _refln_F_squared_sigma
 _refln_observed_status
   2   0   0       1004.95        811.49        37.74 o
   3   0   0         15.42        -11.28        17.76 o
   4   0   0       9567.49       9819.16       180.05 o
   5   0   0      23930.55      23882.70       393.09 o
   6   0   0       4254.59       4015.50       126.32 o
   7   0   0        157.87        215.14        48.99 o
   8   0   0       3189.70       3226.38       123.60 o
   9   0   0          4.67         49.85        49.03 o
  10   0   0        152.20        133.60        57.72 o
  11   0   0       1052.79       1171.86       120.27 o
  12   0   0       1920.46       2025.16       233.87 o
  13   0   0         25.52        -11.05        60.90 o
  14   0   0       1369.73       1244.38       143.48 o
  15   0   0        217.51         97.99        80.18 o
  16   0   0         36.09         90.79        79.34 o
  17   0   0       1336.96       1192.94       228.66 o
  18   0   0        136.44        149.07        97.62 o
  19   0   0         57.49         92.20        64.42 o
  20   0   0          0.36          3.06        69.64 o
  21   0   0         21.57          0.67        62.19 o
   1   1   0       3670.73       3637.54        42.39 o
   2   1   0      44336.01      45192.30       376.73 o
   3   1   0      47770.19      46842.56       378.15 o
   4   1   0      10975.53      10384.04        94.50 o
   5   1   0       4238.83       3913.51        57.36 o
   6   1   0        808.92        757.90        30.00 o
   7   1   0       1456.22       1405.24        40.72 o
   8   1   0        261.69        146.73        20.65 o
   9   1   0       3890.89       3747.88        70.27 o
  10   1   0       1274.09       1322.54        46.72 o
  11   1   0         43.59         37.21        23.54 o
  12   1   0        124.02         55.95        26.42 o
  13   1   0        191.80        117.70        48.24 o
  14   1   0        279.09        238.16        49.29 o
  15   1   0        298.71        344.71        63.22 o
  16   1   0         24.20         30.25        44.45 o
  17   1   0        356.68        275.97        57.07 o
  18   1   0         58.18         33.98        61.21 o
  19   1   0        155.00        157.02        58.71 o
  20   1   0        292.69        320.01        65.56 o
  21   1   0        267.62        225.32        69.75 o
   0   2   0      13719.71      12765.14       216.94 o
   1   2   0       8921.12       8278.73       101.68 o
   2   2   0        880.07        875.47        28.08 o
   3   2   0        508.11        533.72        22.40 o
   4   2   0       1452.62       1425.29        40.60 o
   5   2   0       9283.90       9085.23       102.52 o
   6   2   0       2394.15       2331.31        47.74 o
   7   2   0         13.27          6.71        16.82 o
   8   2   0       1122.16       1093.91        45.47 o
   9   2   0       1352.50       1488.09        64.07 o
  10   2   0         15.55         41.37        23.90 o
  11   2   0        780.29        905.86        45.62 o
  12   2   0        123.21        224.48        40.46 o
  13   2   0         11.72         27.29        27.22 o
  14   2   0        112.94         89.50        44.10 o
  15   2   0       2026.77       2043.43       115.27 o
  16   2   0        719.46        630.29        70.16 o
  17   2   0          2.48        -28.28        50.42 o
  18   2   0        316.13        302.25        68.51 o
  19   2   0         40.71         17.44        57.03 o
  20   2   0          7.85         44.38        64.04 o
   1   3   0        884.56       1085.41        72.57 o
   2   3   0       6239.85       6000.58       139.02 o
   3   3   0       5443.86       5323.98       110.74 o
   4   3   0        172.77        241.76        29.88 o
   5   3   0         15.55         23.39        20.50 o
   6   3   0       1336.91       1426.30        54.77 o
   7   3   0       8920.87       9096.53       148.16 o
   8   3   0         67.05         65.35        27.53 o
   9   3   0        339.60        349.90        34.31 o
  10   3   0         81.65         57.31        27.47 o
  11   3   0         94.46         51.87        30.99 o
  12   3   0          0.32        -25.78        33.92 o
  13   3   0         12.02         29.06        39.57 o
  14   3   0         69.60        109.34        43.98 o
  15   3   0        246.98         59.01        53.82 o
  16   3   0         10.65         26.87        53.76 o
  17   3   0         88.56         -2.64        57.23 o
  18   3   0          1.56        -14.46        57.95 o
  19   3   0          6.63         -9.93        60.79 o
   0   4   0         45.93         44.75        79.69 o
   1   4   0        460.48        478.31        49.16 o
   2   4   0        533.77        542.10        54.97 o
   3   4   0        902.35        842.50        65.79 o
   4   4   0        285.98        237.77        47.18 o
   5   4   0         66.43         53.54        28.92 o
   6   4   0        787.97        868.85        45.68 o
   7   4   0         25.36          6.08        30.18 o
   8   4   0         24.25        -17.74        27.65 o
   9   4   0       1534.77       1720.23       105.03 o
  10   4   0         56.78        121.30        51.39 o
  11   4   0        125.95         54.60        51.19 o
  12   4   0          0.88        -55.98        45.60 o
  13   4   0         10.81         -2.19        49.78 o
  14   4   0        332.43        368.24        70.46 o
  15   4   0         56.36         30.15        48.30 o
  16   4   0         20.56         25.90        54.00 o
  17   4   0         50.48         42.15        61.03 o
   1   5   0         93.00         31.40        65.62 o
   2   5   0        377.48        402.27        75.43 o
   3   5   0          9.35         63.74        58.57 o
   4   5   0        133.74        165.46        66.40 o
   5   5   0         21.59         34.89        63.44 o
   6   5   0         48.95        305.44       253.91 o
   7   5   0        315.43        335.88        80.04 o
   8   5   0       1092.55       1145.30       102.96 o
   9   5   0         12.41        -30.86        61.89 o
  10   5   0         52.00         -0.72        57.63 o
  11   5   0         15.22        104.04        63.54 o
  12   5   0          0.68         41.93        64.21 o
  13   5   0         19.07        -35.99        64.08 o
  14   5   0          2.10          1.85        85.42 o
  15   5   0        171.87        143.25        99.66 o
   0   6   0          0.60        145.90       128.73 o
   1   6   0         82.35        110.01       164.60 o
   2   6   0          7.05        -96.42        64.28 o
   3   6   0         17.79         66.29        78.40 o
   4   6   0        998.48       1004.80       118.33 o
   5   6   0        273.21        240.25       145.95 o
   6   6   0        616.88        441.35        91.64 o
   7   6   0         63.92        -41.40        81.99 o
   8   6   0          1.21        -57.22        87.05 o
   9   6   0          5.46        -94.94       102.07 o
  10   6   0         40.57         29.21        99.80 o
  11   6   0         96.01        -13.90        61.47 o
  12   6   0        193.92        272.23        88.15 o
   1   7   0         16.39       -132.50       156.63 o
   2   7   0         56.12        109.85       100.41 o
   3   7   0         27.01        -16.52       117.09 o
   4   7   0          9.38         -5.32       100.89 o
   5   7   0          4.08       -118.76        95.02 o
   6   7   0         56.04       -188.50       125.67 o
   7   7   0          0.11        -52.91        98.89 o
 -21   1   1          4.06         11.12        57.56 o
 -20   1   1        196.84        230.22        65.40 o
 -19   1   1         28.49         51.66        51.06 o
 -18   1   1          7.76        -29.95        45.46 o
 -17   1   1         60.50         77.12        48.78 o
 -16   1   1        135.17        117.68        48.85 o
 -15   1   1         49.97         27.33        42.52 o
 -14   1   1       1049.21       1022.90        75.09 o
 -13   1   1          0.33        -47.56        31.71 o
 -12   1   1        131.97         89.52        37.97 o
 -11   1   1        291.99        389.83        41.75 o
 -10   1   1         18.42         26.92        25.49 o
  -9   1   1        397.72        323.10        29.76 o
  -8   1   1       5174.65       5193.84        83.22 o
  -7   1   1       7289.52       7238.96        98.80 o
  -6   1   1        280.59        249.60        17.49 o
  -5   1   1          1.06        -16.95        11.30 o
  -4   1   1        192.13        193.73        13.76 o
  -3   1   1       2617.73       2420.81        37.45 o
  -2   1   1       3198.22       3119.52        35.23 o
  -1   1   1       5538.56       5916.01        58.17 o
   0   1   1       3914.38       3744.23        50.52 o
   1   1   1      12072.88      12727.47       131.76 o
   2   1   1        112.87        145.46        10.17 o
   3   1   1       4277.87       4193.94        52.76 o
   4   1   1        858.20        841.47        25.74 o
   5   1   1       3712.20       3465.72        57.62 o
   6   1   1        143.31        165.60        20.25 o
   7   1   1        637.96        690.51        32.67 o
   8   1   1        194.06        303.14        25.13 o
   9   1   1       1150.91       1204.34        42.02 o
  10   1   1        334.04        306.46        27.06 o
  11   1   1          0.76         12.40        19.26 o
  12   1   1         37.03         42.50        27.90 o
  13   1   1        788.97        789.68        48.78 o
  14   1   1          1.37        -51.44        34.29 o
  15   1   1        149.14        108.68        46.87 o
  16   1   1        106.92         86.89        47.77 o
  17   1   1         65.18        137.00        51.06 o
  18   1   1         15.53         18.24        49.51 o
  19   1   1         26.18        -29.72        48.64 o
  20   1   1         13.00         76.05        57.79 o
  21   1   1          0.06        -72.51        58.66 o
 -20   2   1          9.58          3.87        85.97 o
 -19   2   1         78.47        -20.23        57.78 o
 -18   2   1         40.02         34.74        55.56 o
 -17   2   1        625.92        674.87        73.68 o
 -16   2   1        140.66        161.75        51.72 o
 -15   2   1       1358.53       1541.85        95.57 o
 -14   2   1         51.11          5.63        41.23 o
 -13   2   1         17.85          5.93        36.71 o
 -12   2   1       1083.50       1275.17        87.74 o
 -11   2   1        346.32        351.31        42.26 o
 -10   2   1        563.67        560.08        42.00 o
  -9   2   1         29.26        -11.31        20.78 o
  -8   2   1        846.79        909.68        38.84 o
  -7   2   1        272.26        365.89        23.89 o
  -6   2   1       1814.71       1821.31        41.95 o
  -5   2   1       2205.75       2232.11        43.09 o
  -4   2   1       1009.99       1007.50        34.57 o
  -3   2   1       8246.71       7767.04        87.97 o
  -2   2   1       1999.18       2036.82        37.21 o
  -1   2   1        373.86        384.59        20.22 o
   0   2   1      16718.03      15996.03       171.66 o
   1   2   1         81.84         57.07        20.30 o
   2   2   1       6182.95       5782.26        79.26 o
   3   2   1       1485.88       1509.85        38.79 o
   4   2   1       1993.90       1903.35        44.93 o
   5   2   1       1015.98        987.32        33.07 o
   6   2   1          2.96        -24.45        16.30 o
   7   2   1       2294.21       2429.14        60.49 o
   8   2   1          5.33         77.87        25.29 o
   9   2   1       1905.90       1980.96        60.72 o
  10   2   1         51.80         92.01        24.90 o
  11   2   1        924.40        934.13        63.12 o
  12   2   1        918.25       1016.09        50.04 o
  13   2   1        256.26        206.56        34.52 o
  14   2   1        731.29        757.51        55.31 o
  15   2   1        200.46        236.07        54.14 o
  16   2   1        171.05        145.43        52.82 o
  17   2   1        418.56        475.88        81.85 o
  18   2   1         24.86        -54.64        52.03 o
  19   2   1         29.23         10.29        57.78 o
  20   2   1         27.94         13.34        81.14 o
 -19   3   1         14.49        126.87        67.92 o
 -18   3   1        171.46        281.23        89.59 o
 -17   3   1         56.44         35.57        57.67 o
 -16   3   1        124.41         93.66        54.98 o
 -15   3   1        567.57        615.02        90.39 o
 -14   3   1        122.72         89.60        52.29 o
 -13   3   1          0.14        -22.68        43.00 o
 -12   3   1        236.95        282.16        43.10 o
 -11   3   1        224.70        291.32        37.67 o
 -10   3   1       1179.47       1240.77        54.53 o
  -9   3   1       2436.33       2596.73        63.50 o
  -8   3   1          2.11          6.97        25.14 o
  -7   3   1         26.07         37.28        27.71 o
  -6   3   1       2633.28       2570.64        69.04 o
  -5   3   1        357.92        325.34        38.05 o
  -4   3   1       5540.36       5293.59        92.40 o
  -3   3   1        532.32        461.15        34.82 o
  -2   3   1         37.87         63.94        29.59 o
  -1   3   1        298.65        411.58        39.41 o
   0   3   1       2226.14       2101.29       105.22 o
   1   3   1        492.82        664.92        48.06 o
   2   3   1       6149.13       6083.85       142.05 o
   3   3   1       2228.83       1991.34        58.75 o
   4   3   1        448.46        502.69        41.44 o
   5   3   1       2163.37       1981.81        64.21 o
   6   3   1       1322.05       1294.01        59.84 o
   7   3   1          9.33         -9.87        24.36 o
   8   3   1       4946.76       5086.66       114.81 o
   9   3   1         66.45        101.71        26.70 o
  10   3   1        247.51        250.82        32.83 o
  11   3   1        263.61        190.91        36.37 o
  12   3   1         43.92         43.00        34.44 o
  13   3   1       1017.60        999.24        83.25 o
  14   3   1          4.88         22.60        41.33 o
  15   3   1        455.96        464.70        72.79 o
  16   3   1         91.23        112.69        58.55 o
  17   3   1         39.96         72.44        60.36 o
  18   3   1        245.80        245.42        71.72 o
  19   3   1          7.33         84.08        68.39 o
 -18   4   1         71.22         60.55        68.88 o
 -17   4   1        202.94        251.48        71.34 o
 -16   4   1         53.73        183.61        64.95 o
 -15   4   1        225.93        224.79        96.00 o
 -14   4   1        113.24        215.84        91.59 o
 -13   4   1        568.44        549.96        75.47 o
 -12   4   1        401.75        571.18       123.52 o
 -11   4   1       1817.80       1746.97       109.12 o
 -10   4   1        272.19        241.68        50.42 o
  -9   4   1       1057.37       1277.21        80.29 o
  -8   4   1        417.07        522.73        80.53 o
  -7   4   1        827.56        906.28        50.74 o
  -6   4   1       2569.79       2524.93        81.70 o
  -5   4   1        694.26        690.03        50.85 o
  -4   4   1        415.53        327.99        51.20 o
  -3   4   1        929.98        915.69        95.74 o
  -2   4   1        457.70        487.79        52.61 o
  -1   4   1       1739.43       1636.76       116.75 o
   0   4   1        687.04        651.61        51.37 o
   1   4   1        495.13        564.02        53.27 o
   2   4   1        352.13        304.10        51.82 o
   3   4   1        611.88        588.06        79.50 o
   4   4   1       1682.00       1693.10        92.95 o
   5   4   1        872.00        976.22        52.60 o
   6   4   1       1383.36       1409.99        64.50 o
   7   4   1         17.94          5.83        28.51 o
   8   4   1        868.83        701.94        87.35 o
   9   4   1       4189.99       3913.72       138.57 o
  10   4   1         34.92         99.10        50.79 o
  11   4   1        268.38        318.04        61.71 o
  12   4   1         30.03         97.42        51.78 o
  13   4   1        134.28        161.35        58.88 o
  14   4   1         18.42          8.35        76.89 o
  15   4   1        328.77        341.10        61.27 o
  16   4   1         49.78         73.27        57.14 o
  17   4   1        106.63        122.93        67.31 o
 -15   5   1         30.05         65.59        93.66 o
 -14   5   1        520.09        418.55       112.92 o
 -13   5   1         74.20          8.05       119.19 o
 -12   5   1        102.49        102.27        66.68 o
 -11   5   1        198.28        273.25        84.64 o
 -10   5   1        505.98        601.79        73.42 o
  -9   5   1        152.49        106.11        51.58 o
  -8   5   1        684.76        631.36        68.90 o
  -7   5   1         14.50        -18.05        57.34 o
  -6   5   1        270.47        315.68        75.57 o
  -5   5   1        977.64        919.29       133.42 o
  -4   5   1         12.31         12.38        59.07 o
  -3   5   1       1147.54       1064.39       107.23 o
  -2   5   1        200.93        192.92        76.05 o
  -1   5   1        331.22        286.76        84.72 o
   0   5   1        219.94        222.75       115.86 o
   1   5   1        100.46        -32.63       198.93 o
   2   5   1       1273.62        966.54       100.86 o
   3   5   1         31.43         34.46        56.93 o
   4   5   1         31.22         48.04        60.13 o
   5   5   1        194.03        185.14       111.84 o
   6   5   1       1438.35       1162.28       111.11 o
   7   5   1       2100.04       2051.04       114.67 o
   8   5   1         19.52         27.73        84.27 o
   9   5   1        139.37         86.52        60.63 o
  10   5   1          6.06         55.22        70.52 o
  11   5   1        462.64        563.20        86.94 o
  12   5   1        458.24        404.33       111.63 o
  13   5   1         30.05        -36.05        65.17 o
  14   5   1         45.87        264.89       101.89 o
  15   5   1         34.47         32.43       253.79 o
 -12   6   1        265.23        181.25        85.64 o
 -11   6   1          1.06        -20.95        72.65 o
 -10   6   1         38.04          1.45       163.68 o
  -9   6   1        182.08        293.35        92.31 o
  -8   6   1          3.17        -65.57        78.32 o
  -7   6   1        956.46       1040.94       122.69 o
  -6   6   1        106.21        -92.47        63.53 o
  -5   6   1        147.14         98.56        76.40 o
  -4   6   1         66.22         51.51        88.58 o
  -3   6   1          0.45         -9.70        69.72 o
  -2   6   1        166.19        150.23        87.81 o
  -1   6   1        301.77        285.22       227.43 o
   0   6   1          1.39        -40.07        76.20 o
   1   6   1         89.07         43.32        70.65 o
   2   6   1        337.56        303.16       165.82 o
   3   6   1       1169.64        991.84       206.90 o
   4   6   1          6.14        -20.37        64.89 o
   5   6   1        170.29        168.65        81.95 o
   6   6   1        277.21        348.87       109.29 o
   7   6   1        122.12         79.74        87.94 o
   8   6   1          2.66         36.99        89.65 o
   9   6   1        239.08        125.73       102.52 o
  10   6   1        187.44        168.69       108.85 o
  11   6   1         35.21        -20.69        63.11 o
  12   6   1          1.69        121.26        74.84 o
  -7   7   1         29.29       -179.77       119.85 o
  -6   7   1         91.66         29.35       108.11 o
  -5   7   1         46.86        -82.45        98.30 o
  -4   7   1         40.89        -35.18       102.07 o
  -3   7   1         63.93        -35.55        97.51 o
  -2   7   1         17.49         64.56       220.08 o
  -1   7   1          9.99       -184.56       140.08 o
   0   7   1         81.73        165.47       104.83 o
   1   7   1         23.21        -23.63        89.01 o
   2   7   1        296.69        317.13       158.77 o
   3   7   1          0.17         12.45        99.63 o
   4   7   1          2.40         95.63       150.80 o
   5   7   1          0.11        -19.00       139.77 o
   6   7   1        127.27        214.08       117.81 o
   7   7   1         49.05        230.40       121.58 o
 -21   0   2        286.40        288.32       119.35 o
 -20   0   2        425.48        343.05       118.62 o
 -19   0   2        968.46       1061.88       197.26 o
 -18   0   2         51.34         38.65        54.37 o
 -17   0   2        585.31        674.01       135.75 o
 -16   0   2        953.46        885.89        86.92 o
 -15   0   2       3748.97       3794.09       284.44 o
 -14   0   2       2923.60       3444.61       229.05 o
 -13   0   2        103.46         58.02        66.53 o
 -12   0   2        423.96        527.06        94.69 o
 -11   0   2        532.79        536.21        88.66 o
 -10   0   2       6356.39       6018.06       370.88 o
  -9   0   2         23.74        -10.92        43.98 o
  -8   0   2        440.75        487.04        71.52 o
  -7   0   2       1285.14       1409.25       118.32 o
  -6   0   2       6931.89       6757.92       173.97 o
  -5   0   2        137.73        106.93        30.80 o
  -4   0   2      43299.39      44321.03       681.29 o
  -3   0   2      26456.26      27576.06       429.96 o
  -2   0   2      24177.75      23067.60       275.30 o
  -1   0   2          3.28         17.11        11.67 o
   0   0   2         27.24         43.82        10.20 o
   1   0   2        516.73        475.47        22.80 o
   2   0   2      16629.16      17687.92       279.92 o
   3   0   2        756.52        750.11        38.00 o
   4   0   2      37197.77      37862.85       589.10 o
   5   0   2       6602.89       6764.90       145.19 o
   6   0   2         11.31        -15.92        29.45 o
   7   0   2         54.71         54.76        35.74 o
   8   0   2      15850.43      14817.44       426.66 o
   9   0   2       7316.54       6922.42       245.12 o
  10   0   2        181.24        341.87        91.34 o
  11   0   2       3904.25       3796.39       189.42 o
  12   0   2          0.13         47.65        60.52 o
  13   0   2       5808.63       6078.37       510.96 o
  14   0   2       3157.08       3260.13       221.68 o
  15   0   2         19.07         19.87        70.70 o
  16   0   2        265.88        205.35        94.68 o
  17   0   2          4.82        -25.19        82.41 o
  18   0   2        643.23        575.43       171.34 o
  19   0   2        327.33        258.31       155.09 o
  20   0   2        369.19        469.51       118.05 o
  21   0   2         56.68        141.37        77.18 o
 -21   1   2        163.64        202.46        87.88 o
 -20   1   2        143.08        309.67        67.23 o
 -19   1   2        216.45        268.53        61.42 o
 -18   1   2        335.83        513.13        81.66 o
 -17   1   2        503.64        448.98        62.02 o
 -16   1   2        776.46        848.71        74.89 o
 -15   1   2       1868.37       1920.46       133.10 o
 -14   1   2       1147.63       1249.05        81.62 o
 -13   1   2       1686.97       1699.09        93.45 o
 -12   1   2       1868.09       1823.56       151.80 o
 -11   1   2       1511.85       1677.68       151.61 o
 -10   1   2        626.56        665.27        48.41 o
  -9   1   2        147.21        195.36        31.83 o
  -8   1   2        280.14        284.06        27.34 o
  -7   1   2      10801.33      10433.44       129.70 o
  -6   1   2          8.69         23.65        14.19 o
  -5   1   2          4.36        -14.78        12.42 o
  -4   1   2         57.39         19.75        11.85 o
  -3   1   2        127.98        120.11        11.97 o
  -2   1   2        652.42        620.26        16.58 o
  -1   1   2      19324.96      19701.95       162.65 o
   0   1   2       8497.26       8234.69        84.24 o
   1   1   2      11142.87      11150.63       112.08 o
   2   1   2       6797.10       7049.76        74.15 o
   3   1   2        994.58        941.39        32.49 o
   4   1   2         31.49         25.91        14.04 o
   5   1   2       8247.15       7775.71       107.53 o
   6   1   2       1116.01        997.99        42.21 o
   7   1   2        541.91        539.84        31.73 o
   8   1   2       9875.69       9917.60       147.19 o
   9   1   2        247.01        240.39        27.31 o
  10   1   2       3710.22       3422.59        77.14 o
  11   1   2       4208.91       4317.97       127.88 o
  12   1   2       1464.56       1444.33        92.07 o
  13   1   2       1604.76       1729.41        74.34 o
  14   1   2        834.61        757.60        69.22 o
  15   1   2        820.11        725.25        68.59 o
  16   1   2        527.31        600.38        68.18 o
  17   1   2       1627.13       1646.27       101.55 o
  18   1   2         11.46        -28.66        47.20 o
  19   1   2          8.08         75.18        54.17 o
  20   1   2          3.46        -35.39        51.06 o
 -20   2   2        181.99        194.77        72.83 o
 -19   2   2        104.56        213.73        66.98 o
 -18   2   2        517.33        483.21        77.51 o
 -17   2   2         70.81        130.49        52.50 o
 -16   2   2        868.51        876.07        77.81 o
 -15   2   2        132.69        236.56        53.83 o
 -14   2   2       1216.14       1233.83       117.72 o
 -13   2   2         88.98         73.07        40.90 o
 -12   2   2        361.80        295.19        44.76 o
 -11   2   2        250.78        283.94        41.40 o
 -10   2   2       2944.65       2992.34        74.05 o
  -9   2   2       1905.77       1932.28        48.23 o
  -8   2   2        358.47        371.45        32.49 o
  -7   2   2       1971.48       1947.62        53.08 o
  -6   2   2         27.07          5.86        15.79 o
  -5   2   2       1855.84       1895.09        41.79 o
  -4   2   2       1376.58       1430.04        41.03 o
  -3   2   2       2439.09       2240.38        50.74 o
  -2   2   2        933.18        933.07        24.75 o
  -1   2   2         56.32         42.64        11.80 o
   0   2   2          3.32         -4.60        13.68 o
   1   2   2        128.00        137.22        14.52 o
   2   2   2        177.81        127.33        17.59 o
   3   2   2        827.31        771.38        27.64 o
   4   2   2       1338.30       1247.01        45.34 o
   5   2   2         38.53          5.51        15.97 o
   6   2   2          0.73        -21.19        16.22 o
   7   2   2         24.96        -12.79        17.84 o
   8   2   2       4159.73       4105.06        81.49 o
   9   2   2       3597.72       3549.46        76.22 o
  10   2   2       1303.57       1379.42        57.37 o
  11   2   2        617.53        698.48        42.53 o
  12   2   2        228.11        349.15        38.73 o
  13   2   2       1350.65       1389.10        63.08 o
  14   2   2       1102.41       1237.17       111.38 o
  15   2   2       1166.67       1402.75       149.78 o
  16   2   2        191.26        183.84        56.27 o
  17   2   2         36.40         -2.86        50.84 o
  18   2   2         77.01         -2.23        53.70 o
  19   2   2        108.11        241.20        71.13 o
  20   2   2        167.91        140.56        72.70 o
 -19   3   2         46.78         40.94        66.31 o
 -18   3   2         45.46         18.53        58.40 o
 -17   3   2        318.30        353.36        79.55 o
 -16   3   2        179.56        158.33        60.81 o
 -15   3   2          1.19         15.11        49.32 o
 -14   3   2          0.24        -59.73        45.76 o
 -13   3   2        694.05        718.25        75.44 o
 -12   3   2        718.87        907.80        83.18 o
 -11   3   2         37.27         53.77        28.80 o
 -10   3   2       3094.32       2918.05        87.54 o
  -9   3   2        141.20        125.94        24.49 o
  -8   3   2       2352.18       2273.31        63.29 o
  -7   3   2        447.75        422.74        37.09 o
  -6   3   2       2126.55       1882.32        62.73 o
  -5   3   2        138.36        120.84        24.79 o
  -4   3   2       1862.87       1780.87        66.43 o
  -3   3   2        679.66        715.65        53.77 o
  -2   3   2          6.35          5.71        25.94 o
  -1   3   2        808.83        796.78        39.69 o
   0   3   2       1875.81       1827.27       103.70 o
   1   3   2       1995.07       2061.97        81.23 o
   2   3   2        665.35        801.81        56.14 o
   3   3   2         53.98         67.97        31.53 o
   4   3   2        987.10       1027.11        42.21 o
   5   3   2         83.09         80.27        21.30 o
   6   3   2        911.02        893.30        52.73 o
   7   3   2       1776.09       1672.87        70.11 o
   8   3   2         11.82          4.19        26.76 o
   9   3   2        332.81        311.39        31.43 o
  10   3   2          1.35         26.70        26.21 o
  11   3   2       4729.11       4647.28       103.90 o
  12   3   2         78.21        124.09        38.29 o
  13   3   2        175.80        283.24        49.88 o
  14   3   2        571.92        724.32        70.35 o
  15   3   2        183.91        195.76        61.78 o
  16   3   2        106.85        171.67        63.53 o
  17   3   2         42.60         54.66        57.99 o
  18   3   2        246.92        211.29        70.04 o
  19   3   2          0.12         17.53        65.03 o
 -18   4   2         66.17         72.84        70.49 o
 -17   4   2          0.51        -22.47        65.84 o
 -16   4   2         25.40         81.95        58.61 o
 -15   4   2         32.86         80.38        54.06 o
 -14   4   2        153.33        345.94        83.98 o
 -13   4   2        982.11       1227.04       122.31 o
 -12   4   2        185.38        314.99        87.10 o
 -11   4   2          7.49         10.23        41.81 o
 -10   4   2       1032.43        773.35        68.43 o
  -9   4   2          6.73         34.14        45.01 o
  -8   4   2        276.14        176.34        36.49 o
  -7   4   2         54.17         98.81        28.75 o
  -6   4   2         67.93         60.27        26.35 o
  -5   4   2       1718.69       1729.10        86.08 o
  -4   4   2        253.85        309.29        51.15 o
  -3   4   2        585.28        452.85        57.29 o
  -2   4   2        345.90        499.82        58.52 o
  -1   4   2         87.83         88.86        38.15 o
   0   4   2       2098.37       2005.19        86.90 o
   1   4   2        199.89        166.41        38.32 o
   2   4   2         79.57         56.32        35.83 o
   3   4   2          8.28        -20.24        34.69 o
   4   4   2         14.23         36.21        47.50 o
   5   4   2         67.98         24.54        33.22 o
   6   4   2         18.93         56.23        27.85 o
   7   4   2         17.54         42.87        29.56 o
   8   4   2        445.68        477.89        55.41 o
   9   4   2        921.92        802.36        78.10 o
  10   4   2       2383.78       2430.24       126.85 o
  11   4   2        293.84        274.95        71.02 o
  12   4   2         87.16         94.62        53.73 o
  13   4   2         77.68         70.88        55.36 o
  14   4   2         29.93         67.72        72.02 o
  15   4   2        124.66        250.15        86.44 o
  16   4   2         14.29          9.63        54.91 o
  17   4   2         32.11         85.38        63.58 o
 -15   5   2         17.84         99.12        90.83 o
 -14   5   2         55.92        -29.37       100.54 o
 -13   5   2          0.15        -26.65        75.85 o
 -12   5   2          0.02         10.33        72.82 o
 -11   5   2          0.41        -11.56        50.35 o
 -10   5   2          0.05         -5.73        48.05 o
  -9   5   2        260.35        356.49        61.35 o
  -8   5   2        281.64        143.73        48.64 o
  -7   5   2        155.48        162.33        67.57 o
  -6   5   2        449.52        429.34        80.22 o
  -5   5   2        196.57        186.32        64.59 o
  -4   5   2        361.49        342.51       108.12 o
  -3   5   2        375.79        248.94        82.38 o
  -2   5   2         73.48         53.93        64.49 o
  -1   5   2         49.99         24.62        70.16 o
   0   5   2        147.55         65.79       113.41 o
   1   5   2         30.05        -27.68        51.55 o
   2   5   2        210.87        217.76        74.44 o
   3   5   2        134.66         95.03        72.39 o
   4   5   2        155.92        147.62        63.84 o
   5   5   2       2094.84       2093.27       239.81 o
   6   5   2        594.28        598.28       112.47 o
   7   5   2        178.47        127.83        64.22 o
   8   5   2          7.60         68.20        57.21 o
   9   5   2        317.91        306.41        70.22 o
  10   5   2          9.73         14.86        60.64 o
  11   5   2         10.79        -25.82        58.74 o
  12   5   2         44.45        113.97        70.14 o
  13   5   2          3.00         -3.67        67.73 o
  14   5   2          1.13         17.22        83.61 o
  15   5   2          9.78        -38.88        83.88 o
 -12   6   2         42.41         68.15        93.49 o
 -11   6   2        155.19        159.42        74.54 o
 -10   6   2         38.20        -93.91        85.23 o
  -9   6   2         88.83        -30.95        85.03 o
  -8   6   2          0.15        -66.45       122.01 o
  -7   6   2        391.45        317.93       110.19 o
  -6   6   2        125.27        248.25        81.94 o
  -5   6   2         19.92       -110.84        99.62 o
  -4   6   2         53.16       -104.52        73.69 o
  -3   6   2         27.57        -30.05        74.32 o
  -2   6   2        217.86        361.47       106.85 o
  -1   6   2         22.40         61.66       137.01 o
   0   6   2          0.71        -68.48        72.56 o
   1   6   2          3.40         69.29       131.19 o
   2   6   2        110.76         89.80        80.18 o
   3   6   2        348.07        299.27        80.71 o
   4   6   2         39.81        123.71        90.52 o
   5   6   2        108.48         44.80        86.36 o
   6   6   2        185.69        226.01        98.42 o
   7   6   2        482.80        505.77       120.97 o
   8   6   2          1.73       -121.63        91.03 o
   9   6   2         23.32        110.72       101.14 o
  10   6   2         12.68        -47.55        95.43 o
  11   6   2          0.76        -39.17        64.02 o
  12   6   2          0.04          6.35        83.51 o
  -7   7   2          2.30        -76.63       138.54 o
  -6   7   2         89.84        130.57       167.97 o
  -5   7   2         88.86        111.47       139.77 o
  -4   7   2         11.63       -132.42       152.64 o
  -3   7   2         98.55        116.99       111.59 o
  -2   7   2         99.94         56.89        95.69 o
  -1   7   2         48.95          6.20       101.16 o
   0   7   2        119.04        170.42       156.32 o
   1   7   2         10.72        108.51       147.74 o
   2   7   2        162.08        302.22       160.00 o
   3   7   2          1.58        -69.88       129.96 o
   4   7   2         57.04        182.68       155.09 o
   5   7   2         43.55        -21.74        98.06 o
   6   7   2         56.91         16.83       108.23 o
 -21   1   3          1.59         89.81        77.15 o
 -20   1   3          0.51         26.61        53.20 o
 -19   1   3        237.68        296.23        60.03 o
 -18   1   3         82.39        123.15        79.70 o
 -17   1   3          8.57         89.86        46.56 o
 -16   1   3          8.60         71.72        44.88 o
 -15   1   3         38.84         -3.51        39.97 o
 -14   1   3       1540.26       1632.39        91.85 o
 -13   1   3        237.05        171.96        53.67 o
 -12   1   3       1659.14       1507.51        81.67 o
 -11   1   3         16.02         17.60        31.22 o
 -10   1   3        842.36        787.27        69.22 o
  -9   1   3        136.21        211.16        26.33 o
  -8   1   3       2294.12       2634.97        82.11 o
  -7   1   3       6112.09       6121.38        88.86 o
  -6   1   3        482.32        522.11        33.26 o
  -5   1   3        537.11        520.29        24.14 o
  -4   1   3        206.09        182.22        15.90 o
  -3   1   3         35.65         12.57        11.29 o
  -2   1   3       4235.62       4246.98        51.25 o
  -1   1   3       8552.20       8395.53        92.98 o
   0   1   3        886.21        913.77        29.68 o
   1   1   3      27448.81      27504.23       248.07 o
   2   1   3        569.03        566.31        22.88 o
   3   1   3       1285.50       1275.00        35.58 o
   4   1   3        157.37        136.13        19.14 o
   5   1   3       4411.12       4397.41        89.50 o
   6   1   3        221.43        257.27        30.12 o
   7   1   3       2530.95       2604.35        82.88 o
   8   1   3       3516.48       3491.82       117.43 o
   9   1   3        612.08        668.50        57.75 o
  10   1   3       1569.97       1716.60        58.43 o
  11   1   3          5.01         43.62        23.16 o
  12   1   3         80.79        128.45        29.46 o
  13   1   3        518.76        533.71        52.16 o
  14   1   3        142.01        147.32        59.21 o
  15   1   3        148.38        212.52        64.94 o
  16   1   3          0.42         -5.62        46.70 o
  17   1   3        172.61        175.74        54.45 o
  18   1   3        131.73        175.46        56.46 o
  19   1   3         35.94         -4.21        52.70 o
  20   1   3          1.91         38.02        54.32 o
 -20   2   3         40.02         89.82        68.22 o
 -19   2   3         77.60        111.99        62.94 o
 -18   2   3        117.94        103.58        60.47 o
 -17   2   3         47.01         72.26        49.55 o
 -16   2   3         28.81        -15.01        43.69 o
 -15   2   3       3136.26       3271.80       221.09 o
 -14   2   3         86.64         35.37        43.77 o
 -13   2   3         19.19         68.84        50.29 o
 -12   2   3          7.39         18.03        32.89 o
 -11   2   3        328.99        313.03        35.81 o
 -10   2   3       1834.79       1850.99        59.42 o
  -9   2   3        333.43        341.60        29.57 o
  -8   2   3        796.14        807.26        38.08 o
  -7   2   3        988.20       1026.69        39.78 o
  -6   2   3        130.57        120.53        19.84 o
  -5   2   3       1272.63       1471.04        43.15 o
  -4   2   3       3879.75       3841.62        58.16 o
  -3   2   3       3218.10       2989.86        51.50 o
  -2   2   3        102.57         87.22        12.66 o
  -1   2   3       2130.96       2209.62        39.50 o
   0   2   3       1861.34       1736.55        38.72 o
   1   2   3       1552.41       1372.13        40.40 o
   2   2   3       4566.12       4279.85        66.42 o
   3   2   3        703.68        674.34        32.22 o
   4   2   3        222.22        234.57        24.81 o
   5   2   3         67.60         71.92        17.03 o
   6   2   3         24.87         34.36        17.80 o
   7   2   3       1388.76       1479.31        47.20 o
   8   2   3       4036.85       3986.08        86.84 o
   9   2   3        804.79        694.93        42.87 o
  10   2   3        608.84        746.08        53.09 o
  11   2   3          5.57         23.83        23.73 o
  12   2   3        254.67        299.03        38.81 o
  13   2   3       1781.83       1756.32        71.83 o
  14   2   3         61.53         19.55        37.79 o
  15   2   3         37.65         -5.32        44.81 o
  16   2   3        113.34        131.20        53.71 o
  17   2   3         63.74          1.80        53.13 o
  18   2   3        198.96        166.19        66.80 o
  19   2   3        100.00        127.83        88.04 o
  20   2   3         58.91         80.08        68.93 o
 -19   3   3        213.76        218.90        75.54 o
 -18   3   3        207.17        366.06        75.32 o
 -17   3   3        158.78        156.51        64.84 o
 -16   3   3        106.24        132.01        59.78 o
 -15   3   3         29.58        -64.75        46.98 o
 -14   3   3         52.76         18.80        62.94 o
 -13   3   3        821.00        978.77        85.16 o
 -12   3   3       1096.51       1189.10        92.05 o
 -11   3   3       1149.98       1176.00        60.16 o
 -10   3   3       4058.76       3742.12        85.66 o
  -9   3   3         54.45         80.53        25.65 o
  -8   3   3         13.04        -27.84        18.56 o
  -7   3   3       5284.81       5130.08       102.87 o
  -6   3   3       3330.49       3392.59        78.58 o
  -5   3   3        648.79        770.29        40.81 o
  -4   3   3          2.67         28.79        20.63 o
  -3   3   3          3.66        -13.21        18.94 o
  -2   3   3       1080.79       1014.58        44.91 o
  -1   3   3       5739.55       5438.75       109.45 o
   0   3   3       2490.90       2441.08        85.90 o
   1   3   3         18.16         18.46        27.25 o
   2   3   3        830.03        806.30        56.43 o
   3   3   3        530.89        539.60        39.31 o
   4   3   3       2589.28       2404.48        66.63 o
   5   3   3       4430.04       4111.74        91.78 o
   6   3   3        699.96        788.73        47.80 o
   7   3   3        867.67       1062.52        57.42 o
   8   3   3        360.07        355.95        46.74 o
   9   3   3        230.55        223.82        32.33 o
  10   3   3       2317.48       2457.92        85.09 o
  11   3   3       1623.09       1646.61        69.98 o
  12   3   3        218.71        283.97        48.22 o
  13   3   3         81.77         61.58        41.86 o
  14   3   3        317.95        369.70        77.67 o
  15   3   3          2.62         42.21        53.53 o
  16   3   3        987.33        820.68        88.41 o
  17   3   3         92.04         86.71        66.18 o
  18   3   3         17.45         49.59        61.36 o
  19   3   3          3.43         -0.14        64.34 o
 -18   4   3          0.65        -36.32        65.62 o
 -17   4   3        174.38        103.48        77.19 o
 -16   4   3        194.52        232.50        68.67 o
 -15   4   3        585.54        762.56        85.74 o
 -14   4   3          3.71         85.76        47.42 o
 -13   4   3          2.84         29.02        64.01 o
 -12   4   3        656.69        568.92        74.66 o
 -11   4   3         63.31         87.58        50.02 o
 -10   4   3       1034.83        989.92       124.23 o
  -9   4   3       4375.39       4164.96       125.42 o
  -8   4   3        236.20        233.59        40.26 o
  -7   4   3        127.85        127.21        31.04 o
  -6   4   3        806.99        868.52        47.24 o
  -5   4   3       1788.29       1825.87        74.84 o
  -4   4   3       1312.98       1495.51       105.53 o
  -3   4   3       1665.71       1793.77       132.17 o
  -2   4   3         88.48         64.14        30.97 o
  -1   4   3        981.86        956.94        65.90 o
   0   4   3       1136.63       1233.24        76.01 o
   1   4   3       2884.00       2791.32       108.77 o
   2   4   3       3007.48       3025.87       114.41 o
   3   4   3       1585.63       1406.65        84.82 o
   4   4   3         77.12         71.58        32.99 o
   5   4   3        947.23        864.18        52.32 o
   6   4   3        168.28        170.80        32.56 o
   7   4   3       1376.61       1482.42        92.46 o
   8   4   3       2107.60       2186.97       114.16 o
   9   4   3        584.65        515.29        67.90 o
  10   4   3          8.83         17.24        47.74 o
  11   4   3         87.60        106.56        51.60 o
  12   4   3        353.09        367.18        67.76 o
  13   4   3        378.71        373.24        69.98 o
  14   4   3        380.42        468.34        89.28 o
  15   4   3          8.21         33.19       100.30 o
  16   4   3        108.67         99.75        62.32 o
  17   4   3         28.55        130.19        99.32 o
 -15   5   3          0.39          7.27        91.70 o
 -14   5   3        148.89        -16.74        86.08 o
 -13   5   3        286.63        175.34       111.88 o
 -12   5   3        480.45        382.91        81.23 o
 -11   5   3          0.43         15.93        58.57 o
 -10   5   3         49.79         85.36        58.36 o
  -9   5   3        106.49        190.45        54.44 o
  -8   5   3       1711.88       1799.20       100.99 o
  -7   5   3        172.97        162.22        73.31 o
  -6   5   3       1317.25       1322.05       118.05 o
  -5   5   3          1.91        -62.10        54.87 o
  -4   5   3       1033.74        876.64       123.05 o
  -3   5   3        170.76        -20.25        69.90 o
  -2   5   3        425.92        333.89        93.20 o
  -1   5   3       1459.56       1490.67       197.39 o
   0   5   3        818.69        733.58        92.93 o
   1   5   3          1.70         69.83        57.79 o
   2   5   3         42.49         94.25        62.28 o
   3   5   3         46.53        116.24       106.36 o
   4   5   3       1356.41       1349.86       147.75 o
   5   5   3       1654.20       1394.67       150.99 o
   6   5   3          0.97        -22.77        72.61 o
   7   5   3          5.61         15.76        49.81 o
   8   5   3        608.22        586.78        80.64 o
   9   5   3          5.48        -38.24        54.10 o
  10   5   3        339.78        429.02        92.74 o
  11   5   3        414.69        267.38        75.65 o
  12   5   3         11.05         84.10        63.89 o
  13   5   3        167.88         59.01        74.01 o
  14   5   3          8.10        195.07       101.50 o
  15   5   3        202.46        197.56       107.24 o
 -12   6   3         89.81        242.05        88.46 o
 -11   6   3         24.68         40.26        60.89 o
 -10   6   3        108.40        125.77       100.86 o
  -9   6   3        294.63        357.69       113.12 o
  -8   6   3          6.85        -19.57        85.37 o
  -7   6   3         62.88        142.91        94.86 o
  -6   6   3         64.75        -19.08        88.58 o
  -5   6   3        210.03        234.75       115.55 o
  -4   6   3        611.57        641.02       206.90 o
  -3   6   3         16.04         80.28        84.69 o
  -2   6   3        121.92        214.30        91.78 o
  -1   6   3          3.06         43.49        82.82 o
   0   6   3        357.54        458.95       115.39 o
   1   6   3         92.69        139.77       120.77 o
   2   6   3        198.16        116.39        83.34 o
   3   6   3        293.88        470.27       114.04 o
   4   6   3          4.29        -94.81        71.09 o
   5   6   3         22.21         98.65        92.25 o
   6   6   3         19.81        -24.82        77.18 o
   7   6   3        868.59       1144.30       245.52 o
   8   6   3         49.96         49.01        87.25 o
   9   6   3         76.93         15.77       123.83 o
  10   6   3          0.69        -24.04        63.61 o
  11   6   3         15.56         46.84        80.57 o
  12   6   3        141.52        220.82        99.15 o
  -7   7   3         14.14        288.73       164.90 o
  -6   7   3        108.76         18.39       154.48 o
  -5   7   3         54.86         85.21       157.55 o
  -4   7   3          2.23         49.04       137.93 o
  -3   7   3        222.01        179.00       150.19 o
  -2   7   3        192.39        224.98       154.48 o
  -1   7   3          0.80        117.09       147.13 o
   0   7   3         40.09         60.69       134.25 o
   1   7   3        100.40         80.31       144.06 o
   2   7   3        110.20        -31.26       123.22 o
   3   7   3        147.77        255.63       152.64 o
   4   7   3          0.85        -79.08       120.15 o
   5   7   3         67.81        101.01       106.07 o
   6   7   3          5.92         44.59       153.26 o
 -21   0   4          1.82         61.00       100.29 o
 -20   0   4         32.85        -23.78        99.67 o
 -19   0   4        662.58        456.84       112.58 o
 -18   0   4        460.01        515.94        77.83 o
 -17   0   4         14.41         -6.64        48.74 o
 -16   0   4         23.89         71.94        64.35 o
 -15   0   4       1319.44       1285.60        97.73 o
 -14   0   4        111.78         12.65        43.52 o
 -13   0   4        701.23        698.62        69.77 o
 -12   0   4         80.61         99.34        47.69 o
 -11   0   4        488.08        528.72        55.73 o
 -10   0   4       1062.01        901.62        63.55 o
  -9   0   4       7101.38       7266.96       176.73 o
  -8   0   4         63.55         28.01        27.34 o
  -7   0   4       6547.07       6553.22       139.09 o
  -6   0   4       4263.14       3915.69        94.76 o
  -5   0   4       5005.87       4986.36        97.45 o
  -4   0   4       4449.76       4397.58        84.93 o
  -3   0   4      14070.77      14160.85       205.29 o
  -2   0   4       5398.40       5241.36       110.44 o
  -1   0   4      20446.80      20895.11       331.34 o
   0   0   4      15310.59      16332.97       263.75 o
   1   0   4       4768.47       4897.45        99.84 o
   2   0   4      19977.32      20210.49       326.66 o
   3   0   4      42345.44      44010.21       678.23 o
   4   0   4       1065.48       1107.80        72.38 o
   5   0   4      14532.32      13825.41       291.16 o
   6   0   4       1708.47       1584.53        86.70 o
   7   0   4        717.87        639.08       154.10 o
   8   0   4       1973.76       2010.87       134.38 o
   9   0   4       3036.54       3049.93       158.61 o
  10   0   4      15231.50      14833.30       429.78 o
  11   0   4        866.69        912.93       111.17 o
  12   0   4       1633.77       1479.43       143.84 o
  13   0   4        286.37        324.71        89.73 o
  14   0   4        450.54        566.65       109.89 o
  15   0   4         56.21         37.54        81.69 o
  16   0   4        512.01        571.95       116.47 o
  17   0   4         79.48        126.35       100.30 o
  18   0   4        296.36        363.99       123.43 o
  19   0   4         93.40         28.10        93.70 o
  20   0   4         53.63         74.31       102.59 o
 -21   1   4        156.52        167.67        83.55 o
 -20   1   4          3.99         25.92        67.84 o
 -19   1   4        210.16        164.12        57.95 o
 -18   1   4         15.79         64.53        48.68 o
 -17   1   4        173.01        179.23        52.84 o
 -16   1   4         35.07         20.90        43.63 o
 -15   1   4       1863.02       1923.73       112.07 o
 -14   1   4       1041.23        899.92        84.97 o
 -13   1   4        316.92        318.61        81.76 o
 -12   1   4       3313.75       3271.83       144.07 o
 -11   1   4        872.53        923.66        58.34 o
 -10   1   4       2448.67       2451.54        68.04 o
  -9   1   4         49.62          6.64        17.45 o
  -8   1   4        691.78        891.28        35.76 o
  -7   1   4      22952.09      23075.69       235.56 o
  -6   1   4       1944.70       1945.80        42.33 o
  -5   1   4       3516.99       3368.22        54.86 o
  -4   1   4       3178.28       3004.79        52.78 o
  -3   1   4      11893.33      11586.26       118.17 o
  -2   1   4      30291.50      30138.96       272.26 o
  -1   1   4        923.50        925.78        25.13 o
   0   1   4      15465.92      15486.82       175.37 o
   1   1   4      38692.23      38928.60       413.85 o
   2   1   4       1510.53       1277.05        39.06 o
   3   1   4        741.15        743.13        30.08 o
   4   1   4        538.67        465.27        31.17 o
   5   1   4       2132.35       1918.26        60.73 o
   6   1   4       1408.22       1299.46        55.27 o
   7   1   4       8356.95       7959.23       158.01 o
   8   1   4       4982.59       5144.78       125.55 o
   9   1   4       1901.27       1952.20       103.26 o
  10   1   4        976.73       1051.63        68.83 o
  11   1   4         74.93         90.07        31.73 o
  12   1   4        106.42        125.49        33.95 o
  13   1   4        894.08        956.67        54.46 o
  14   1   4       1610.88       1626.05        79.12 o
  15   1   4         25.42         38.55        53.56 o
  16   1   4        208.96        257.48        54.90 o
  17   1   4        147.77        201.18        57.68 o
  18   1   4         17.48         84.36        53.34 o
  19   1   4        236.38        203.85        62.92 o
  20   1   4        151.12        177.76        69.36 o
 -20   2   4         67.02        155.68        94.85 o
 -19   2   4         47.07        -26.57        58.65 o
 -18   2   4         75.08        168.58        65.36 o
 -17   2   4          1.36         -7.68        47.69 o
 -16   2   4         34.00         35.60        46.29 o
 -15   2   4         14.70         24.33        44.93 o
 -14   2   4        808.44        850.38        74.07 o
 -13   2   4        105.68         59.37        40.83 o
 -12   2   4          1.60         -4.92        26.57 o
 -11   2   4         10.51         -3.74        26.88 o
 -10   2   4       1245.09       1284.13        51.60 o
  -9   2   4       2331.87       2327.16        64.56 o
  -8   2   4        466.51        513.19        35.66 o
  -7   2   4       1453.66       1660.45        55.02 o
  -6   2   4      14694.79      15147.97       176.36 o
  -5   2   4       1306.36       1119.94        37.32 o
  -4   2   4       3468.49       3094.20        52.98 o
  -3   2   4        586.32        610.15        29.96 o
  -2   2   4       1624.33       1502.85        33.21 o
  -1   2   4       3764.93       3400.73        47.29 o
   0   2   4      11215.30      10725.68       123.67 o
   1   2   4        547.48        419.44        29.23 o
   2   2   4       2493.04       2532.00        51.91 o
   3   2   4       2293.02       2280.26        55.95 o
   4   2   4      13806.35      14064.61       152.35 o
   5   2   4       1162.05       1091.64        37.31 o
   6   2   4       1429.71       1486.08        46.63 o
   7   2   4        918.75        941.08        50.09 o
   8   2   4         77.52         78.34        22.23 o
   9   2   4       1467.26       1531.77        56.09 o
  10   2   4        450.94        489.48        36.94 o
  11   2   4       1521.14       1494.21        69.66 o
  12   2   4        328.40        306.27        43.27 o
  13   2   4        305.89        283.35        43.91 o
  14   2   4         81.74        129.88        40.36 o
  15   2   4         13.53        -42.40        59.94 o
  16   2   4        325.04        343.18        62.09 o
  17   2   4        361.77        304.24        69.72 o
  18   2   4        109.99        125.23        61.14 o
  19   2   4          3.72         65.12        63.83 o
  20   2   4        101.86        105.10        70.56 o
 -19   3   4          4.19         51.99        65.58 o
 -18   3   4         13.87         39.75        62.62 o
 -17   3   4         15.43         -7.80        55.80 o
 -16   3   4         55.81        -43.31        53.12 o
 -15   3   4          2.53        -33.50        49.96 o
 -14   3   4         20.47         17.31        49.69 o
 -13   3   4        299.43        382.47        51.74 o
 -12   3   4        372.49        413.56        47.74 o
 -11   3   4        205.20        266.20        63.38 o
 -10   3   4         12.01          1.66        26.23 o
  -9   3   4        384.80        452.38        41.59 o
  -8   3   4       1705.84       1808.85        58.03 o
  -7   3   4          0.87        -25.60        20.99 o
  -6   3   4         25.58         50.11        25.75 o
  -5   3   4          0.30         26.28        23.72 o
  -4   3   4       4889.88       4531.95        92.45 o
  -3   3   4       3488.83       3499.68        66.70 o
  -2   3   4        956.66        855.65        53.09 o
  -1   3   4        478.74        553.30        75.83 o
   0   3   4       1490.16       1351.16        60.94 o
   1   3   4       2705.42       2361.58       102.08 o
   2   3   4       1004.72        910.07        97.26 o
   3   3   4       3405.95       3308.32        87.07 o
   4   3   4        169.99        154.08        33.42 o
   5   3   4       1955.20       1889.92        67.89 o
   6   3   4       1711.62       1968.86        75.55 o
   7   3   4       2162.78       2418.84        85.31 o
   8   3   4        404.60        527.03        46.47 o
   9   3   4        303.15        304.53        32.72 o
  10   3   4       1391.52       1369.30        60.92 o
  11   3   4        132.69        179.56        35.64 o
  12   3   4        100.78        122.15        41.97 o
  13   3   4        228.58        165.98        49.76 o
  14   3   4         22.53         19.86        40.03 o
  15   3   4        424.43        292.58        64.60 o
  16   3   4         26.86         40.38        53.14 o
  17   3   4         86.96        114.06        62.53 o
  18   3   4         16.71          3.88        57.93 o
  19   3   4         87.91        100.64        70.54 o
 -18   4   4        102.09        137.63        92.55 o
 -17   4   4         80.13        124.05        69.16 o
 -16   4   4         22.63         75.98        61.60 o
 -15   4   4          6.02        -37.96        50.58 o
 -14   4   4        257.53        289.41        67.87 o
 -13   4   4         55.22        122.60        55.66 o
 -12   4   4        368.00        427.08        83.35 o
 -11   4   4        630.82        722.39        78.59 o
 -10   4   4        194.21        122.72        50.62 o
  -9   4   4       2534.11       2522.68       124.64 o
  -8   4   4         82.70         55.81        37.57 o
  -7   4   4          0.06        -37.01        27.15 o
  -6   4   4         59.23         61.36        27.43 o
  -5   4   4       2614.80       2541.91        94.24 o
  -4   4   4          0.27        -44.87        29.91 o
  -3   4   4        578.37        544.36        52.38 o
  -2   4   4          0.01        -19.79        27.34 o
  -1   4   4        948.02        918.51        53.45 o
   0   4   4       1769.44       1761.00        75.90 o
   1   4   4          0.41         22.15        47.12 o
   2   4   4       1328.49       1223.57        89.56 o
   3   4   4         91.08        201.24        50.74 o
   4   4   4        840.55        910.43        60.94 o
   5   4   4        782.55        858.15        49.78 o
   6   4   4         61.18         34.67        28.49 o
   7   4   4         55.10        118.89        34.11 o
   8   4   4       1062.92       1156.64        86.11 o
   9   4   4        247.60        167.11        53.46 o
  10   4   4        115.61         29.76        45.80 o
  11   4   4         46.63         44.99        49.93 o
  12   4   4          0.28        -56.98        44.98 o
  13   4   4        217.31        189.08        61.66 o
  14   4   4          5.63         81.11        58.13 o
  15   4   4         59.96         30.73        75.15 o
  16   4   4         49.87        -18.70        78.38 o
  17   4   4          0.32         10.42        61.70 o
 -15   5   4         81.22        162.05       100.60 o
 -14   5   4          6.51        142.55       106.67 o
 -13   5   4         10.14         38.29        64.15 o
 -12   5   4         57.15         44.18        63.89 o
 -11   5   4        127.26         74.49        66.40 o
 -10   5   4        753.36        594.41        84.90 o
  -9   5   4          5.55        -33.38        48.37 o
  -8   5   4        444.02        392.99        65.39 o
  -7   5   4         27.85         74.05        73.20 o
  -6   5   4         37.57         91.56        76.92 o
  -5   5   4       1556.93       1213.17       197.39 o
  -4   5   4        132.82        239.34       108.20 o
  -3   5   4       1374.37       1281.73       142.81 o
  -2   5   4         22.44        -24.52        80.31 o
  -1   5   4         90.31        -34.94        88.28 o
   0   5   4        153.60         89.56        74.32 o
   1   5   4          0.06        -45.73        74.48 o
   2   5   4          3.29         16.82       101.15 o
   3   5   4         60.24         63.63        76.20 o
   4   5   4          0.67         13.58        68.97 o
   5   5   4        238.00        269.35       109.42 o
   6   5   4          1.22       -103.31        70.80 o
   7   5   4          3.37         37.24        52.88 o
   8   5   4        198.41        141.15        61.99 o
   9   5   4         85.53        162.36        66.18 o
  10   5   4         30.48         46.84        62.63 o
  11   5   4         24.71         -6.61        62.89 o
  12   5   4          9.26         69.47        65.53 o
  13   5   4         79.78         34.31        72.64 o
  14   5   4         14.02         64.73        92.65 o
  15   5   4          2.48         60.00        94.55 o
 -12   6   4          4.02         53.14        65.93 o
 -11   6   4          1.97        -37.91        84.04 o
 -10   6   4         25.03        137.92        93.79 o
  -9   6   4         43.77        -59.94        84.52 o
  -8   6   4         68.88        210.03        96.38 o
  -7   6   4        422.42        242.14       138.54 o
  -6   6   4         27.97        102.99       127.51 o
  -5   6   4         21.99        297.32       142.83 o
  -4   6   4         26.36         37.39       115.86 o
  -3   6   4          1.37       -118.62        79.08 o
  -2   6   4         34.40        186.97       128.12 o
  -1   6   4          3.89         -9.81       112.18 o
   0   6   4          0.11        117.09       128.12 o
   1   6   4          2.05         34.23        78.01 o
   2   6   4         39.12         -7.99        91.95 o
   3   6   4        125.09        167.75        90.29 o
   4   6   4         30.03         57.66       153.87 o
   5   6   4        265.81        251.70       106.31 o
   6   6   4         20.80         27.75        84.01 o
   7   6   4         98.79        124.53       100.23 o
   8   6   4         10.56         84.99        96.52 o
   9   6   4          6.83          2.43        89.24 o
  10   6   4          0.29        111.17        65.90 o
  11   6   4         23.19         49.95        70.04 o
  -6   7   4          5.01         63.75       152.03 o
  -5   7   4          1.69       -182.99       121.99 o
  -4   7   4        374.44        256.86       160.00 o
  -3   7   4         21.67         56.40       135.48 o
  -2   7   4         22.29        331.65       156.32 o
  -1   7   4        373.65        338.39       173.49 o
   0   7   4         28.09        179.62       154.48 o
   1   7   4          0.20        -28.20       114.64 o
   2   7   4         27.22         74.79       144.67 o
   3   7   4        104.33        344.52       165.52 o
   4   7   4         31.30         57.00       102.00 o
   5   7   4         47.31        234.46       115.47 o
   6   7   4          6.63        120.83       166.44 o
 -21   1   5         88.66        161.18        83.11 o
 -20   1   5         28.42         30.90        68.05 o
 -19   1   5          8.98         47.39        49.84 o
 -18   1   5        180.09        212.84        63.80 o
 -17   1   5        101.26        100.79        49.31 o
 -16   1   5        452.49        451.53        61.03 o
 -15   1   5       1392.61       1391.67        87.39 o
 -14   1   5       1147.45       1010.71        74.91 o
 -13   1   5         81.45         72.58        46.26 o
 -12   1   5         61.81         82.26        37.07 o
 -11   1   5        401.59        411.46        48.98 o
 -10   1   5       1513.93       1398.68        51.78 o
  -9   1   5          0.10        -28.05        20.49 o
  -8   1   5       1214.48       1328.96        43.58 o
  -7   1   5         49.47         22.27        16.43 o
  -6   1   5        938.12       1027.71        47.55 o
  -5   1   5       2547.04       2415.16        47.11 o
  -4   1   5        436.49        423.09        21.55 o
  -3   1   5         76.62         64.72        13.46 o
  -2   1   5         19.47          6.27        12.74 o
  -1   1   5       9491.23       9453.58       111.62 o
   0   1   5        341.20        361.09        20.71 o
   1   1   5      14298.20      15263.33       180.97 o
   2   1   5      39120.27      40416.34       441.77 o
   3   1   5      20070.94      19933.99       270.81 o
   4   1   5        934.66        925.04        42.60 o
   5   1   5          0.05        -15.44        20.69 o
   6   1   5       3324.51       3188.58        88.90 o
   7   1   5        812.52        756.93        55.74 o
   8   1   5          8.31         10.00        27.97 o
   9   1   5          0.27        -14.00        28.87 o
  10   1   5         38.08         43.52        35.05 o
  11   1   5         35.83         47.19        37.08 o
  12   1   5        285.07        281.19        47.18 o
  13   1   5         10.48        -31.59        34.07 o
  14   1   5         84.87         31.47        37.59 o
  15   1   5         56.28         57.19        54.99 o
  16   1   5          2.00        -22.55        52.62 o
  17   1   5          5.43         17.03        48.53 o
  18   1   5          0.23         33.38        53.31 o
  19   1   5         63.37         14.12        57.63 o
  20   1   5         12.20         54.76        66.78 o
 -20   2   5         14.78         77.87        85.77 o
 -19   2   5        400.80        333.68        76.04 o
 -18   2   5         38.99         45.17        60.13 o
 -17   2   5         20.59         29.02        48.71 o
 -16   2   5         21.17        -23.74        44.14 o
 -15   2   5        117.98         60.82        52.77 o
 -14   2   5       1651.08       1821.89       100.52 o
 -13   2   5        812.46        822.48        57.30 o
 -12   2   5         14.90         10.14        23.46 o
 -11   2   5        342.25        353.91        33.08 o
 -10   2   5         21.09         21.45        22.39 o
  -9   2   5        107.48         99.14        27.85 o
  -8   2   5        120.59        136.34        31.25 o
  -7   2   5        911.39        765.93        33.89 o
  -6   2   5       3828.60       3985.40        70.60 o
  -5   2   5        474.21        520.08        28.68 o
  -4   2   5       2307.00       2323.12        46.68 o
  -3   2   5        333.37        299.02        21.62 o
  -2   2   5      13918.61      13647.54       145.36 o
  -1   2   5        664.52        744.10        25.63 o
   0   2   5        555.39        504.00        22.43 o
   1   2   5       1086.61       1047.61        38.31 o
   2   2   5        221.22        269.06        38.22 o
   3   2   5       9488.11       9499.13       117.85 o
   4   2   5       1150.02       1112.38        35.95 o
   5   2   5        726.52        686.74        32.01 o
   6   2   5        895.25        922.70        38.39 o
   7   2   5          6.90         -0.27        20.20 o
   8   2   5         22.38        108.32        25.34 o
   9   2   5        283.03        300.35        45.30 o
  10   2   5       1604.02       1652.53        67.24 o
  11   2   5        852.55        747.91        50.01 o
  12   2   5          0.18         47.54        32.78 o
  13   2   5        265.65        276.63        44.03 o
  14   2   5         37.56         15.87        36.34 o
  15   2   5        355.58        320.01        59.21 o
  16   2   5         86.09        124.91        90.08 o
  17   2   5          0.55         51.91        55.33 o
  18   2   5         20.28         52.79        56.99 o
  19   2   5         15.36          1.44        83.53 o
 -19   3   5         23.92         28.97        99.19 o
 -18   3   5          0.20        -20.38        70.96 o
 -17   3   5        348.44        332.05        73.35 o
 -16   3   5        403.07        370.34        70.53 o
 -15   3   5         97.95        137.41        63.59 o
 -14   3   5         15.71         15.01        48.53 o
 -13   3   5         75.59         31.13        37.41 o
 -12   3   5          7.44         85.09        35.99 o
 -11   3   5       1013.74       1069.78        80.55 o
 -10   3   5       3346.55       3366.72       121.32 o
  -9   3   5          1.42         19.68        25.90 o
  -8   3   5          0.43        -15.66        21.88 o
  -7   3   5        447.09        520.98        33.42 o
  -6   3   5        182.34        132.64        30.48 o
  -5   3   5       5687.32       5054.78       168.96 o
  -4   3   5       1231.32       1260.95        51.95 o
  -3   3   5       1212.33       1290.94        54.95 o
  -2   3   5         94.31         58.59        28.82 o
  -1   3   5        133.43        153.12        30.79 o
   0   3   5          2.85        -34.63        23.41 o
   1   3   5       4721.18       4369.64        85.28 o
   2   3   5       6572.08       6320.24       112.32 o
   3   3   5        212.98        234.64        35.91 o
   4   3   5         11.86          6.22        22.01 o
   5   3   5         76.82         71.10        26.13 o
   6   3   5        748.57        773.12        50.43 o
   7   3   5       4780.59       4639.04       113.78 o
   8   3   5        387.60        422.29        37.04 o
   9   3   5        344.17        340.29        34.05 o
  10   3   5        685.25        668.17        46.89 o
  11   3   5        208.14        263.19        38.11 o
  12   3   5        146.83        220.75        46.72 o
  13   3   5       1111.42       1076.65        76.80 o
  14   3   5        100.84        128.03        47.21 o
  15   3   5        158.61         92.61        55.30 o
  16   3   5        129.30         38.43        60.73 o
  17   3   5        132.95        182.12        66.93 o
  18   3   5        758.61        664.47        87.32 o
 -17   4   5         24.58        -23.14        62.30 o
 -16   4   5         16.89        101.01        90.05 o
 -15   4   5        105.00         75.78        59.29 o
 -14   4   5        107.70        170.11        50.42 o
 -13   4   5       1768.98       1719.82        88.30 o
 -12   4   5          4.61         37.33        49.26 o
 -11   4   5        102.90        126.29        53.63 o
 -10   4   5         32.11         21.78        45.84 o
  -9   4   5       1487.59       1314.94        94.06 o
  -8   4   5       2208.01       2198.83        99.26 o
  -7   4   5        222.00        297.57        40.54 o
  -6   4   5        236.36        270.09        37.62 o
  -5   4   5        270.55        178.30        42.06 o
  -4   4   5          0.55        -13.02        39.55 o
  -3   4   5       1327.63       1503.19       131.47 o
  -2   4   5       1264.34       1332.18        74.97 o
  -1   4   5       3994.53       3626.24       108.44 o
   0   4   5       2015.72       2071.10        83.34 o
   1   4   5          8.11         -1.74        38.55 o
   2   4   5         24.94         31.44        40.95 o
   3   4   5       1443.09       1449.11        75.09 o
   4   4   5       2730.52       2706.98        78.79 o
   5   4   5        409.06        399.24        39.21 o
   6   4   5         67.73         82.49        34.14 o
   7   4   5          0.82        -20.85        35.02 o
   8   4   5         90.97         20.51        42.61 o
   9   4   5        765.31        685.54        82.29 o
  10   4   5        325.85        300.82        70.34 o
  11   4   5        118.42        105.37        53.41 o
  12   4   5         22.33        -26.71        50.76 o
  13   4   5         54.19         -2.78        53.46 o
  14   4   5        128.14         84.66        60.22 o
  15   4   5        113.16        128.63        59.98 o
  16   4   5        242.89        397.96        74.76 o
  17   4   5         31.23         41.51        63.38 o
 -15   5   5         37.89         98.24       147.13 o
 -14   5   5        125.11         -1.49        72.18 o
 -13   5   5          5.24         18.40        64.93 o
 -12   5   5        576.41        545.34        87.19 o
 -11   5   5        257.85        266.09        72.65 o
 -10   5   5        269.15        290.23        68.22 o
  -9   5   5        109.62         96.65        56.94 o
  -8   5   5          5.19        134.20        51.65 o
  -7   5   5          0.48       -116.09       118.62 o
  -6   5   5       1521.00       1482.29       220.69 o
  -5   5   5        173.78        142.83       119.54 o
  -4   5   5       2469.29       2361.98       267.89 o
  -3   5   5        801.45        676.78       162.45 o
  -2   5   5         93.55        137.93       103.60 o
  -1   5   5        283.05        333.97        86.43 o
   0   5   5       2240.61       2137.68       173.11 o
   1   5   5        891.36        872.05       224.67 o
   2   5   5        682.82        542.33       102.72 o
   3   5   5        655.50        576.15       180.23 o
   4   5   5         46.16         58.10        74.75 o
   5   5   5        586.60        533.60       109.45 o
   6   5   5        207.34        184.28        55.54 o
   7   5   5        600.77        629.13        80.62 o
   8   5   5        114.97        167.42        63.14 o
   9   5   5         65.03         98.16        64.49 o
  10   5   5          0.57         42.96        64.29 o
  11   5   5         80.36         58.49        66.06 o
  12   5   5        129.04        194.20        75.20 o
  13   5   5        219.96        208.33        79.97 o
  14   5   5         44.61         47.95        94.68 o
 -12   6   5        123.41         88.13        70.17 o
 -11   6   5          2.22        154.14       101.58 o
 -10   6   5        102.35        125.19        98.98 o
  -9   6   5         97.62         23.29       118.93 o
  -8   6   5        154.88        132.41       132.41 o
  -7   6   5        186.11         91.34       128.12 o
  -6   6   5          2.76         17.78       112.18 o
  -5   6   5        753.53        854.55       203.52 o
  -4   6   5        141.49        322.45       158.16 o
  -3   6   5        204.15        151.42       130.57 o
  -2   6   5        111.76         72.95       107.89 o
  -1   6   5        225.92        263.60       143.45 o
   0   6   5       1106.52        965.51       206.59 o
   1   6   5         87.86         87.70        89.04 o
   2   6   5         11.22         -4.64       100.23 o
   3   6   5        368.40        365.92       107.09 o
   4   6   5        371.56        195.37       113.72 o
   5   6   5        542.72        471.20       128.43 o
   6   6   5         25.05       -102.83        76.28 o
   7   6   5          6.16        -34.38        84.84 o
   8   6   5         40.65         68.67        95.54 o
   9   6   5        265.93        162.15        66.25 o
  10   6   5         30.18        123.25        69.41 o
  11   6   5        149.24        235.71        87.64 o
  -6   7   5         60.82         42.30       150.80 o
  -5   7   5         44.23       -134.87       123.83 o
  -4   7   5        141.00        125.06       145.29 o
  -3   7   5         13.55        153.87       149.58 o
  -2   7   5         33.12        206.59       136.70 o
  -1   7   5         29.40          0.00       129.96 o
   0   7   5         56.13        105.44       142.22 o
   1   7   5        350.61        -57.01       141.61 o
   2   7   5          0.91        -55.17       137.93 o
   3   7   5         25.92        -13.07       170.11 o
   4   7   5          0.55        113.99       103.27 o
   5   7   5         42.15        145.82       108.98 o
 -21   0   6         30.60         25.20       104.33 o
 -20   0   6        360.61        277.29       128.73 o
 -19   0   6       1130.68        764.07       146.51 o
 -18   0   6        443.58        346.58       108.54 o
 -17   0   6        206.09        177.49        56.34 o
 -16   0   6       1624.37       1616.23       152.94 o
 -15   0   6        893.16        923.93       105.50 o
 -14   0   6       9493.89       9760.15       251.62 o
 -13   0   6        125.96        124.07        45.22 o
 -12   0   6        100.38        105.14        43.27 o
 -11   0   6       4010.73       3715.93       124.17 o
 -10   0   6       2613.43       2714.01       109.63 o
  -9   0   6       2733.28       2413.91        92.21 o
  -8   0   6       4030.26       4216.84       134.20 o
  -7   0   6       3223.37       3102.21        92.98 o
  -6   0   6       2632.66       2749.72        75.97 o
  -5   0   6      10333.67      10165.95       181.01 o
  -4   0   6        487.00        524.78        31.76 o
  -3   0   6       6539.91       6493.94       178.08 o
  -2   0   6       8834.55       8598.47       169.16 o
  -1   0   6        950.07       1071.51        48.61 o
   0   0   6      57668.61      58740.38       797.45 o
   1   0   6      17866.12      18336.28       306.72 o
   2   0   6      58544.36      60393.17       921.68 o
   3   0   6       2836.64       2910.35        88.91 o
   4   0   6        542.95        487.06        49.54 o
   5   0   6       6156.70       5778.00       215.06 o
   6   0   6        312.06        459.87        54.81 o
   7   0   6       5250.88       5339.32       200.65 o
   8   0   6       3811.30       3521.56       231.42 o
   9   0   6      11889.10      12049.15       367.57 o
  10   0   6       3347.27       3113.99       180.69 o
  11   0   6        171.06        202.84        74.09 o
  12   0   6       5160.77       5005.05       270.34 o
  13   0   6        319.51        318.84        93.00 o
  14   0   6         88.34        164.45        82.36 o
  15   0   6       2235.04       1589.84       233.26 o
  16   0   6         22.56         -6.85        80.70 o
  17   0   6        100.13          4.36       109.42 o
  18   0   6        369.12        351.36       116.99 o
  19   0   6          4.40        -28.72       122.30 o
  20   0   6        139.94        162.12       118.40 o
 -21   1   6        192.45        124.12        81.83 o
 -20   1   6          7.37         14.85        68.24 o
 -19   1   6        127.33        102.84        69.16 o
 -18   1   6        224.77        208.54        54.95 o
 -17   1   6        855.47        981.69        79.23 o
 -16   1   6       1882.26       1873.07       126.98 o
 -15   1   6        734.80        684.39        78.12 o
 -14   1   6        264.64        182.49        48.49 o
 -13   1   6       3827.86       3983.36       128.65 o
 -12   1   6        601.68        664.65        53.71 o
 -11   1   6       4077.84       4194.29        82.59 o
 -10   1   6       2372.77       2465.75        65.75 o
  -9   1   6       1732.53       1614.83        56.40 o
  -8   1   6       3678.67       3538.41        81.76 o
  -7   1   6       1321.94       1362.49        50.85 o
  -6   1   6       2564.91       2508.97        67.55 o
  -5   1   6       1036.64        907.80        37.40 o
  -4   1   6        378.51        357.76        31.95 o
  -3   1   6         18.19         33.00        16.01 o
  -2   1   6       1705.57       1838.16        47.64 o
  -1   1   6       3305.77       3302.82        57.12 o
   0   1   6      29896.46      30457.50       340.56 o
   1   1   6       5380.48       5150.58        82.26 o
   2   1   6      21231.21      21037.10       285.08 o
   3   1   6       6686.89       7087.03       122.02 o
   4   1   6        150.42        126.25        24.58 o
   5   1   6        495.45        498.41        37.32 o
   6   1   6       9282.24       9215.79       174.63 o
   7   1   6       8472.39       8084.83       164.67 o
   8   1   6        824.91        736.71        55.67 o
   9   1   6       1016.88        945.45        77.96 o
  10   1   6       2569.34       2588.75       123.27 o
  11   1   6       3059.98       3361.27       237.04 o
  12   1   6       2772.51       2717.34       135.37 o
  13   1   6        971.93       1039.62       129.01 o
  14   1   6        100.24         44.10        54.08 o
  15   1   6        744.17        659.38        95.75 o
  16   1   6        317.63        270.15        69.38 o
  17   1   6        553.79        473.84        99.81 o
  18   1   6        196.75        201.79        60.26 o
  19   1   6         14.29        -15.04        71.76 o
  20   1   6         44.59         50.99        66.75 o
 -20   2   6        298.17        254.28        82.40 o
 -19   2   6        587.45        407.65        79.31 o
 -18   2   6        314.40        300.51        70.41 o
 -17   2   6         70.00         38.73        50.87 o
 -16   2   6        666.30        794.38        83.67 o
 -15   2   6         86.57        112.06        50.38 o
 -14   2   6        997.06       1212.91        90.24 o
 -13   2   6       3377.87       3288.67        99.51 o
 -12   2   6          2.12         33.79        24.79 o
 -11   2   6        666.36        662.51        42.15 o
 -10   2   6       2059.73       2268.22        67.91 o
  -9   2   6        646.67        709.36        40.80 o
  -8   2   6       2999.42       3066.22        71.08 o
  -7   2   6         81.29         78.99        19.94 o
  -6   2   6       5843.47       6301.52        89.17 o
  -5   2   6        419.54        425.14        25.79 o
  -4   2   6       3289.48       3339.22        65.41 o
  -3   2   6       1476.24       1664.43        42.70 o
  -2   2   6       2218.02       2079.91        72.61 o
  -1   2   6       4861.41       4678.84        77.40 o
   0   2   6        783.94        892.12        32.01 o
   1   2   6         46.95         10.93        16.80 o
   2   2   6       1424.10       1555.57        46.46 o
   3   2   6        448.29        579.21        31.42 o
   4   2   6      11354.94      11147.51       146.12 o
   5   2   6         51.94         18.26        19.24 o
   6   2   6        258.51        271.34        26.82 o
   7   2   6       1218.38       1196.94        63.83 o
   8   2   6       3303.06       3122.38        87.57 o
   9   2   6       2060.29       2160.50        75.44 o
  10   2   6       2259.72       2269.17        84.90 o
  11   2   6         31.13        122.52        31.56 o
  12   2   6       1009.52        989.45        64.10 o
  13   2   6        545.82        527.03        52.87 o
  14   2   6        803.66        763.71        62.03 o
  15   2   6       1241.63       1479.50       138.82 o
  16   2   6        119.26         20.14        52.25 o
  17   2   6        108.93        233.65        64.77 o
  18   2   6        188.34        195.52        66.44 o
  19   2   6         73.33        124.36        67.22 o
 -19   3   6         21.30         15.75        65.50 o
 -18   3   6        117.00         95.44        83.26 o
 -17   3   6        570.73        536.12       127.81 o
 -16   3   6        403.12        373.59        74.24 o
 -15   3   6         67.30         26.11        53.97 o
 -14   3   6         97.07         24.18        41.15 o
 -13   3   6        216.88        250.35        48.63 o
 -12   3   6       1010.99       1145.98        76.11 o
 -11   3   6        646.35        712.64        76.56 o
 -10   3   6          1.40         13.53        26.73 o
  -9   3   6        659.31        739.17        45.37 o
  -8   3   6        240.58        298.13        32.48 o
  -7   3   6       4208.73       4333.42        85.81 o
  -6   3   6          9.10        -17.64        19.09 o
  -5   3   6         66.48         59.97        19.51 o
  -4   3   6          3.93        -14.64        23.25 o
  -3   3   6       1943.82       2010.90        61.84 o
  -2   3   6       1261.94       1359.50        68.24 o
  -1   3   6        876.57        941.42        41.72 o
   0   3   6       1489.69       1417.51        51.39 o
   1   3   6       2168.20       2174.65        63.16 o
   2   3   6        144.97        247.23        29.10 o
   3   3   6         41.56         11.58        18.99 o
   4   3   6        133.33         91.86        26.99 o
   5   3   6        626.57        557.54        43.75 o
   6   3   6        306.19        343.93        38.98 o
   7   3   6          3.67         12.46        28.35 o
   8   3   6       1877.39       2052.79        65.02 o
   9   3   6        224.33        205.13        35.91 o
  10   3   6         74.72        -20.13        27.96 o
  11   3   6       1418.69       1438.46        79.14 o
  12   3   6         43.09         55.47        44.17 o
  13   3   6        244.73        287.09        56.69 o
  14   3   6        536.83        479.78        61.94 o
  15   3   6        452.37        443.50        71.65 o
  16   3   6         23.41        -27.09        52.45 o
  17   3   6        106.59        113.22        62.71 o
  18   3   6         51.95         79.77        66.35 o
 -17   4   6        114.10        140.44        71.79 o
 -16   4   6         13.16          3.80        61.35 o
 -15   4   6        320.22        374.04        73.83 o
 -14   4   6        129.81        120.27        53.50 o
 -13   4   6          1.94          0.32        38.69 o
 -12   4   6        489.57        454.63        53.26 o
 -11   4   6         84.77        163.87        56.74 o
 -10   4   6          9.97         17.11        43.94 o
  -9   4   6       1569.39       1642.95       108.13 o
  -8   4   6         49.35         41.93        43.32 o
  -7   4   6       1836.82       1951.77        90.24 o
  -6   4   6        134.01        195.09        34.89 o
  -5   4   6          7.16        -45.61        30.41 o
  -4   4   6         28.85         56.97        43.29 o
  -3   4   6        206.93        242.37        50.65 o
  -2   4   6       1960.66       1927.64        88.09 o
  -1   4   6       1038.66       1031.47        65.60 o
   0   4   6         30.17         23.99        30.26 o
   1   4   6        321.39        374.02        44.51 o
   2   4   6         72.44         85.87        33.46 o
   3   4   6         23.33        -10.53        23.46 o
   4   4   6        510.09        487.34        40.35 o
   5   4   6          0.43         39.02        29.65 o
   6   4   6         42.87        -10.49        28.34 o
   7   4   6        216.67        201.54        58.75 o
   8   4   6        621.83        547.54        68.16 o
   9   4   6         23.47         90.79        50.10 o
  10   4   6        149.75         98.42        52.57 o
  11   4   6        185.18        275.77        63.43 o
  12   4   6         36.18         64.11        53.87 o
  13   4   6        227.66        129.09        59.21 o
  14   4   6         61.64         59.00        61.28 o
  15   4   6          4.67         76.68        92.09 o
  16   4   6          3.64        -51.80        55.99 o
  17   4   6          0.14        -39.03        60.93 o
 -15   5   6         26.69         66.89        96.09 o
 -14   5   6          4.43         87.83        73.24 o
 -13   5   6          3.06         64.88        67.72 o
 -12   5   6        171.01        232.23       102.27 o
 -11   5   6          0.31          4.47        58.11 o
 -10   5   6          8.22        -31.61        52.71 o
  -9   5   6        146.54        230.97        63.89 o
  -8   5   6       1375.80       1168.23        94.78 o
  -7   5   6        159.76        267.28       118.93 o
  -6   5   6        165.66        111.57       110.34 o
  -5   5   6        341.56        428.50       144.06 o
  -3   5   6        241.61        375.78       130.57 o
  -2   5   6          1.68        -60.69        73.56 o
  -1   5   6        265.42        247.45        80.47 o
   0   5   6        104.18         27.03        64.84 o
   1   5   6        103.01        114.15        92.87 o
   2   5   6         87.55         93.57       102.99 o
   3   5   6        181.35        212.83        79.08 o
   4   5   6        740.34        611.96       145.29 o
   5   5   6        435.19        536.68       106.80 o
   6   5   6         21.01         27.43        51.47 o
   7   5   6        255.45        165.52        63.86 o
   8   5   6        663.41        664.67        90.92 o
   9   5   6         78.60        143.98        67.09 o
  10   5   6         38.80         25.85        63.61 o
  11   5   6         18.45         55.96        63.14 o
  12   5   6         22.73         -7.78        67.96 o
  13   5   6         56.49         98.88        72.61 o
  14   5   6         38.44         43.14        93.03 o
 -12   6   6          4.15         82.61        92.58 o
 -11   6   6         27.34        163.06       132.41 o
 -10   6   6         13.01        142.22       126.28 o
  -9   6   6          8.26          2.45       123.22 o
  -8   6   6        151.94        459.15       167.97 o
  -7   6   6         11.01         33.10       125.67 o
  -6   6   6          0.86        -49.04       104.21 o
  -5   6   6        237.68        264.83       149.58 o
  -4   6   6         42.34         54.56       120.15 o
  -3   6   6         71.56         22.68       106.67 o
  -2   6   6        668.15        722.14       187.59 o
  -1   6   6         28.24        185.75       121.99 o
   0   6   6          1.18        101.89        82.99 o
   1   6   6        352.77        323.93       106.05 o
   2   6   6          0.99         -9.40        83.44 o
   3   6   6        432.16        372.16       114.06 o
   4   6   6        239.20        457.28       271.26 o
   5   6   6          0.05       -114.08        76.06 o
   6   6   6        501.24        405.95       117.32 o
   7   6   6         84.98         20.44        90.44 o
   8   6   6        136.04        238.14       108.98 o
   9   6   6        190.75        165.20        69.86 o
  10   6   6         19.20        -13.92        65.53 o
  11   6   6         48.79         38.17        73.28 o
  -6   7   6          0.40         88.28       144.06 o
  -5   7   6        175.05        415.02       182.07 o
  -4   7   6        107.55        278.93       164.29 o
  -3   7   6          0.59         12.26       133.03 o
  -2   7   6        110.18        144.06       147.13 o
  -1   7   6         18.02        290.57       158.16 o
   0   7   6        262.35        494.10       186.36 o
   1   7   6        101.80        240.92       169.81 o
   2   7   6          0.04        175.94       159.39 o
   3   7   6          0.19         54.17       236.01 o
   4   7   6         22.43          1.67       220.38 o
   5   7   6        181.01        186.45       118.35 o
 -20   1   7          9.05         12.57        68.26 o
 -19   1   7        157.96        136.54        73.23 o
 -18   1   7         64.39        135.57        67.19 o
 -17   1   7        201.01        264.58        58.13 o
 -16   1   7        696.49        605.71        67.07 o
 -15   1   7        268.04        278.69        39.50 o
 -14   1   7       1780.49       1652.29       115.98 o
 -13   1   7        460.95        368.82        31.76 o
 -12   1   7         76.80         99.60        23.06 o
 -11   1   7         49.78         90.30        23.67 o
 -10   1   7        241.36        223.96        26.85 o
  -9   1   7        781.41        922.48        47.44 o
  -8   1   7       2027.93       2025.93        70.68 o
  -7   1   7        132.46         94.87        24.55 o
  -6   1   7        598.30        722.02        36.44 o
  -5   1   7       3264.79       3296.02        81.92 o
  -4   1   7        583.83        586.90        28.00 o
  -3   1   7        659.94        698.55        30.62 o
  -2   1   7       8277.12       8008.13       118.08 o
  -1   1   7       1060.67       1125.17        75.72 o
   0   1   7       1453.20       1600.78        72.12 o
   1   1   7       4193.89       4238.64        87.77 o
   2   1   7         44.56          2.43        19.56 o
   3   1   7       2740.64       2600.24        79.81 o
   4   1   7        620.63        768.49        58.07 o
   5   1   7        467.98        409.07        39.29 o
   6   1   7        713.69        682.61        50.04 o
   7   1   7         10.08         29.41        29.15 o
   8   1   7         44.56         35.56        31.08 o
   9   1   7         14.49         40.09        33.52 o
  10   1   7        918.51       1027.45        71.91 o
  11   1   7        264.45        265.47        55.57 o
  12   1   7         78.61        233.64        57.35 o
  13   1   7         60.08          1.43        49.27 o
  14   1   7         78.91         40.33        54.19 o
  15   1   7          0.42        -59.82        51.12 o
  16   1   7         51.38         21.22        60.20 o
  17   1   7         23.38          1.41        60.08 o
  18   1   7         30.11        -41.77        59.84 o
  19   1   7          0.11        -48.21        53.02 o
  20   1   7          9.67         48.90        67.33 o
 -20   2   7          0.40         51.36        85.73 o
 -19   2   7         59.76         83.81        83.78 o
 -18   2   7         19.36        163.68       153.16 o
 -17   2   7        641.33        528.10        69.77 o
 -16   2   7        451.96        337.61        62.58 o
 -15   2   7        203.67        189.07        53.62 o
 -14   2   7          8.21         33.10        34.16 o
 -13   2   7       1132.80       1128.07        66.41 o
 -12   2   7       1635.91       1684.58        66.53 o
 -11   2   7        329.83        369.67        41.88 o
 -10   2   7        799.93        901.33        56.78 o
  -9   2   7        642.60        686.09        35.83 o
  -8   2   7          6.35         27.22        18.63 o
  -7   2   7       3474.36       3419.99        63.99 o
  -6   2   7        934.21       1105.16        47.17 o
  -5   2   7      13427.71      13336.96       161.44 o
  -4   2   7        873.80        934.46        41.48 o
  -3   2   7         85.04         70.03        18.92 o
  -2   2   7       3278.14       3072.01        76.32 o
  -1   2   7       2194.77       2068.17        51.59 o
   0   2   7       3041.69       3007.74        63.51 o
   1   2   7        989.39       1003.99        39.55 o
   2   2   7         11.64          4.48        18.23 o
   3   2   7        152.99        164.73        24.09 o
   4   2   7        791.76        906.98        38.86 o
   5   2   7        337.51        365.15        33.47 o
   6   2   7        299.10        244.21        31.45 o
   7   2   7       8084.82       8193.46       162.03 o
   8   2   7        255.94        258.46        35.81 o
   9   2   7         68.65         50.75        29.61 o
  10   2   7        637.68        607.81        51.39 o
  11   2   7        540.88        583.25        52.35 o
  12   2   7       1307.85       1420.62        79.63 o
  13   2   7         25.24        -28.18        34.79 o
  14   2   7        320.74        323.40        53.74 o
  15   2   7        164.13        136.76        53.77 o
  16   2   7         84.79        116.25        59.69 o
  17   2   7         40.13        -61.91        50.53 o
  18   2   7        133.16        135.68        66.98 o
  19   2   7        165.67        312.19        77.20 o
 -19   3   7         88.75         53.30        80.87 o
 -18   3   7         81.05         98.52        65.56 o
 -17   3   7          3.86         18.34        58.98 o
 -16   3   7          4.29        -68.77        51.38 o
 -15   3   7         29.08        -47.80        49.64 o
 -14   3   7       1187.91       1395.61        87.04 o
 -13   3   7        393.14        419.92        57.65 o
 -12   3   7        459.51        412.54        62.97 o
 -11   3   7         23.17         59.67        33.92 o
 -10   3   7         93.70        151.73        31.60 o
  -9   3   7        618.91        657.57        39.66 o
  -8   3   7       2125.63       2095.41        61.21 o
  -7   3   7        661.37        640.84        39.86 o
  -6   3   7        637.63        713.41        41.73 o
  -5   3   7         78.90         90.34        20.91 o
  -4   3   7         86.00         91.67        20.77 o
  -3   3   7       1822.95       1812.14        47.00 o
  -2   3   7       1736.87       1654.23        45.99 o
  -1   3   7       6762.43       7117.03       123.75 o
   0   3   7        130.08        151.72        26.27 o
   1   3   7       2450.82       2559.56        69.94 o
   2   3   7        485.30        538.65        42.99 o
   3   3   7       4524.99       4522.47       100.47 o
   4   3   7        854.75        857.13        50.70 o
   5   3   7        259.48        248.14        35.49 o
   6   3   7       1365.00       1409.89        68.08 o
   7   3   7          6.43        -20.34        24.97 o
   8   3   7        200.33        316.63        38.11 o
   9   3   7        653.05        677.84        46.10 o
  10   3   7         47.88         46.31        30.10 o
  11   3   7       2580.68       2332.27       101.10 o
  12   3   7          0.83        -15.88        37.74 o
  13   3   7         58.05        101.05        45.67 o
  14   3   7        292.15        498.12        77.15 o
  15   3   7        259.74        285.77        67.80 o
  16   3   7        544.64        377.94        73.87 o
  17   3   7         31.04         69.41        62.99 o
  18   3   7          3.59         43.11        63.72 o
 -17   4   7        515.06        638.28       118.66 o
 -16   4   7        260.29        397.29        78.91 o
 -15   4   7         38.06          1.69        59.81 o
 -14   4   7         25.72         21.70        70.87 o
 -13   4   7          0.49         10.25        43.45 o
 -12   4   7        193.86        160.16        52.77 o
 -11   4   7       1671.46       1751.43       111.32 o
 -10   4   7        485.73        417.19        64.83 o
  -9   4   7        265.32        119.92        66.72 o
  -8   4   7        606.33        692.49        69.99 o
  -7   4   7         95.11        100.61        41.85 o
  -6   4   7       1598.97       1574.89        74.69 o
  -5   4   7       1445.50       1478.74        65.83 o
  -4   4   7       1276.23       1432.87       115.94 o
  -3   4   7          2.22         -4.45        35.64 o
  -2   4   7        681.49        741.15        61.42 o
  -1   4   7          0.26        -26.15        31.67 o
   0   4   7       1431.66       1472.51        79.64 o
   1   4   7       3033.59       3169.98       112.58 o
   2   4   7        266.14        290.88        32.84 o
   3   4   7       1088.81       1248.89        58.39 o
   4   4   7          1.51         -0.92        26.51 o
   5   4   7         43.01         40.36        35.99 o
   6   4   7        385.53        585.67        57.62 o
   7   4   7        852.63        841.67        76.94 o
   8   4   7         52.02        -29.38        42.99 o
   9   4   7         42.94        -12.55        41.77 o
  10   4   7        249.39        204.91        56.56 o
  11   4   7         33.62         39.03        50.86 o
  12   4   7        148.51        260.15        64.87 o
  13   4   7        839.77        914.08       126.53 o
  14   4   7        157.37        256.19        69.08 o
  15   4   7         15.81         49.61        90.59 o
  16   4   7          4.38        -54.76        61.79 o
 -15   5   7         30.13         84.28        97.28 o
 -14   5   7        369.39        425.75        88.72 o
 -13   5   7         62.51        151.89        73.71 o
 -12   5   7         86.61        270.79       168.58 o
 -11   5   7         28.61         29.23        64.11 o
 -10   5   7         42.76         12.22        73.55 o
  -9   5   7         21.57         63.38        61.56 o
  -8   5   7       2264.05       2103.71       131.96 o
  -7   5   7        237.11        344.52       134.25 o
  -6   5   7          1.60        -80.92        93.18 o
  -5   5   7        299.11        169.19       120.15 o
  -4   5   7         31.07        -69.88        93.18 o
  -3   5   7        549.91        848.42       168.58 o
  -2   5   7       1802.21       1727.74       157.37 o
  -1   5   7         97.18        179.81        77.93 o
   0   5   7        944.04        788.56       118.89 o
   1   5   7        130.31        167.87        78.79 o
   2   5   7        409.11        449.06        96.43 o
   3   5   7         19.96        -47.89        61.26 o
   4   5   7       1376.45       1628.92       163.52 o
   5   5   7       1689.08       1605.68       120.69 o
   6   5   7        120.56        203.06        63.14 o
   7   5   7          3.98        -16.18        55.38 o
   8   5   7         58.33         26.08        59.39 o
   9   5   7        205.94        297.08        74.48 o
  10   5   7        770.05        726.47        95.61 o
  11   5   7         81.45        120.26        72.47 o
  12   5   7        115.15         78.16        69.70 o
  13   5   7          4.72         -6.52        71.37 o
  14   5   7         63.54         37.84        91.72 o
 -11   6   7        212.73        233.56       140.38 o
 -10   6   7         73.92         96.86       119.54 o
  -9   6   7         71.84        153.26       137.32 o
  -8   6   7         53.64        126.28       135.48 o
  -7   6   7        203.87        -11.03       128.73 o
  -6   6   7         64.52         12.87       114.02 o
  -5   6   7        398.84        240.92       139.16 o
  -4   6   7        557.62        460.99       156.93 o
  -3   6   7        152.73        201.68       144.67 o
  -2   6   7         12.42        -10.42       114.02 o
  -1   6   7         19.08         -1.84       107.28 o
   0   6   7        166.10        112.88        85.43 o
   1   6   7        632.03        922.59       142.44 o
   2   6   7        583.68        379.85       137.32 o
   3   6   7          9.30        773.02       200.46 o
   4   6   7         49.96         61.82       128.73 o
   5   6   7        170.91        365.45       171.34 o
   6   6   7        300.90        261.33       207.81 o
   7   6   7          5.58         17.27        89.08 o
   8   6   7        972.65       1036.67       250.42 o
   9   6   7          3.49        230.79        71.41 o
  10   6   7         32.54         41.83        69.26 o
  11   6   7          3.68         48.56        73.98 o
  -5   7   7         37.02        356.17       181.45 o
  -4   7   7          8.39         27.59       133.64 o
  -3   7   7        174.61        304.06       172.26 o
  -2   7   7         30.41         60.69       153.26 o
  -1   7   7         73.24        148.96       158.77 o
   0   7   7          5.41        287.51       162.45 o
   1   7   7          4.86        -82.76       109.12 o
   2   7   7        164.00        273.46       117.69 o
   3   7   7          0.47        -19.07       165.52 o
   4   7   7         83.89        126.03       109.34 o
 -21   0   8        233.03        193.24       105.13 o
 -20   0   8        506.50        286.11       109.71 o
 -19   0   8          3.71         74.06       100.54 o
 -18   0   8         86.92        131.98       114.94 o
 -17   0   8        985.99        950.19       136.04 o
 -16   0   8         46.56        104.95        49.63 o
 -15   0   8        263.55        340.62        58.85 o
 -14   0   8          3.86         42.76        43.07 o
 -13   0   8       1407.77       1434.27        90.70 o
 -12   0   8       6171.98       6140.72       172.49 o
 -11   0   8       1735.14       1636.12        81.84 o
 -10   0   8       7376.66       7631.83       187.33 o
  -9   0   8        355.39        351.42        64.77 o
  -8   0   8       2830.32       3037.07       160.79 o
  -7   0   8       1661.51       1474.48       119.01 o
  -6   0   8      11436.79      11660.71       237.20 o
  -5   0   8      21837.86      21286.17       391.96 o
  -4   0   8        317.85        305.14        52.14 o
  -3   0   8          2.75         -5.97        31.97 o
  -2   0   8       1165.94       1199.68        58.62 o
  -1   0   8        164.97        131.50        34.01 o
   0   0   8      13721.05      14557.73       235.10 o
   1   0   8       2442.19       2386.14        85.51 o
   2   0   8        880.00        903.44        65.43 o
   3   0   8       2152.86       2358.00       100.61 o
   4   0   8       2169.43       2168.40       103.32 o
   5   0   8       5653.83       6101.23       214.33 o
   6   0   8        989.05        860.33        90.81 o
   7   0   8       3350.10       3349.59       164.55 o
   8   0   8       2249.79       2379.18       161.42 o
   9   0   8        951.84        834.12       104.68 o
  10   0   8        272.72        294.10       132.41 o
  11   0   8       3015.54       3246.69       209.81 o
  12   0   8       2326.73       2332.79       180.97 o
  13   0   8        521.78        672.44       115.06 o
  14   0   8        447.38        240.92        95.07 o
  15   0   8          0.55        -98.91        65.94 o
  16   0   8        233.21        344.44       110.24 o
  17   0   8        189.20        119.09       156.32 o
  18   0   8        223.08        260.79       113.37 o
  19   0   8        239.52        287.01       122.84 o
 -20   1   8        135.81        188.88        76.75 o
 -19   1   8          1.70         13.08        65.07 o
 -18   1   8          1.66        -24.85        60.39 o
 -17   1   8         29.52        -15.21        45.84 o
 -16   1   8         17.96        -10.24        43.49 o
 -15   1   8        677.65        671.58        67.56 o
 -14   1   8         59.67        105.95        31.91 o
 -13   1   8       2170.05       2304.03       115.28 o
 -12   1   8          1.44         16.68        18.00 o
 -11   1   8        333.30        329.79        24.32 o
 -10   1   8         20.88         -5.54        25.10 o
  -9   1   8       7830.94       7564.49       128.84 o
  -8   1   8      16417.88      16449.73       223.18 o
  -7   1   8        452.33        418.18        38.47 o
  -6   1   8       3494.74       3671.67        83.91 o
  -5   1   8       1100.30       1296.71        52.23 o
  -4   1   8       4444.64       4512.45        73.05 o
  -3   1   8       5626.68       5475.54       134.14 o
  -2   1   8       5270.05       4938.88        87.20 o
  -1   1   8         71.43         52.48        24.42 o
   0   1   8       1828.45       1882.60        62.91 o
   1   1   8       9532.96       9929.84       160.41 o
   2   1   8         22.59         26.24        22.43 o
   3   1   8       7722.45       7366.54       132.98 o
   4   1   8        639.40        684.23        92.52 o
   5   1   8         23.35         77.42        28.64 o
   6   1   8         84.21         98.26        31.87 o
   7   1   8       1628.48       1857.11        83.50 o
   8   1   8       5121.83       5126.76       132.90 o
   9   1   8        765.11        833.47        64.96 o
  10   1   8       1378.75       1449.49        96.61 o
  11   1   8        295.52        399.12        63.92 o
  12   1   8        251.94        190.11        55.95 o
  13   1   8        206.47        249.90        64.19 o
  14   1   8        657.46        724.44        95.78 o
  15   1   8        236.59        362.46        75.99 o
  16   1   8         65.69         43.07        63.33 o
  17   1   8         55.68         79.96        66.36 o
  18   1   8          0.78         27.57        66.59 o
  19   1   8        165.11        276.16        71.10 o
 -20   2   8         66.15         63.32        89.67 o
 -19   2   8          2.51         17.43       110.60 o
 -18   2   8        104.47        100.80        77.80 o
 -17   2   8        198.18        281.82        77.90 o
 -16   2   8         45.36        -11.24        45.75 o
 -15   2   8       1352.38       1366.22        92.51 o
 -14   2   8        109.18        126.35        38.28 o
 -13   2   8         63.76         31.79        33.62 o
 -12   2   8        696.89        777.32        56.01 o
 -11   2   8       2982.56       3050.28        76.28 o
 -10   2   8         74.52         88.60        23.31 o
  -9   2   8       1113.31       1207.72        43.82 o
  -8   2   8        278.15        261.12        26.88 o
  -7   2   8          8.02         19.80        18.03 o
  -6   2   8      12007.83      12158.78       146.33 o
  -5   2   8       4448.13       4252.70        84.88 o
  -4   2   8       3863.42       3783.63        70.48 o
  -3   2   8        515.02        628.67        35.16 o
  -2   2   8        332.34        291.50        27.29 o
  -1   2   8       5969.71       5987.44       183.90 o
   0   2   8       5870.04       5623.09       113.50 o
   1   2   8       3952.39       3922.28        95.41 o
   2   2   8        169.02        193.36        25.26 o
   3   2   8        153.36        120.54        24.58 o
   4   2   8       4096.51       4267.64        97.85 o
   5   2   8        829.23        770.91        91.94 o
   6   2   8       3596.01       3526.48        83.68 o
   7   2   8        525.71        517.32        60.17 o
   8   2   8        170.56        162.46        33.36 o
   9   2   8         58.55         53.13        29.99 o
  10   2   8        522.62        493.35        68.90 o
  11   2   8         33.22         -1.61        37.41 o
  12   2   8        628.25        616.11        77.55 o
  13   2   8        148.61        144.01        43.62 o
  14   2   8        901.42        922.46        71.01 o
  15   2   8         36.78         60.96        49.46 o
  16   2   8        344.36        284.67        69.78 o
  17   2   8        134.48        231.27       102.46 o
  18   2   8        110.66         49.00        62.64 o
  19   2   8         17.73         36.34        63.67 o
 -19   3   8          6.56        -15.31        77.75 o
 -18   3   8         25.80         74.53        65.03 o
 -17   3   8         42.03         60.84        63.24 o
 -16   3   8        163.87        110.18        61.93 o
 -15   3   8        212.09        134.15        62.20 o
 -14   3   8         55.21         85.72        44.18 o
 -13   3   8         42.95         50.24        42.85 o
 -12   3   8        875.01       1046.82        71.87 o
 -11   3   8         60.72         78.77        38.61 o
 -10   3   8        512.51        577.22        50.04 o
  -9   3   8          3.78         -5.29        25.12 o
  -8   3   8       1016.67       1058.57        47.02 o
  -7   3   8        459.04        441.80        34.71 o
  -6   3   8          1.92          6.40        21.06 o
  -5   3   8        224.44        208.12        30.12 o
  -4   3   8        714.03        721.85        51.87 o
  -3   3   8       4730.02       4414.38        76.03 o
  -2   3   8        467.61        554.61        31.27 o
  -1   3   8       1138.91       1253.14        62.86 o
   0   3   8         14.01          2.02        21.77 o
   1   3   8       3504.29       3598.66        95.70 o
   2   3   8       1945.79       1929.22        70.53 o
   3   3   8        148.29        179.37        31.18 o
   4   3   8        892.96       1033.84        56.92 o
   5   3   8        115.10         91.29        30.17 o
   6   3   8        172.20        207.15        32.25 o
   7   3   8        280.52        265.60        31.62 o
   8   3   8         11.07         19.12        23.70 o
   9   3   8         50.26         39.93        47.56 o
  10   3   8          0.24         -4.79        32.58 o
  11   3   8        637.49        707.59        64.15 o
  12   3   8         84.70        122.26        43.67 o
  13   3   8         14.75        -40.81        39.24 o
  14   3   8        253.94        209.25        53.66 o
  15   3   8         38.81        -13.47        52.78 o
  16   3   8         16.71        -18.68        53.13 o
  17   3   8         12.49        -17.33        60.38 o
  18   3   8         96.04         78.13        69.18 o
 -17   4   8         76.15         68.85        69.72 o
 -16   4   8         28.34         65.48        64.39 o
 -15   4   8        178.75        220.93        73.34 o
 -14   4   8         29.10         39.47        50.50 o
 -13   4   8         22.29         27.44        46.58 o
 -12   4   8         61.55         34.00        45.11 o
 -11   4   8          0.99          6.42        37.29 o
 -10   4   8        402.66        371.48        63.51 o
  -9   4   8         29.15         35.15        45.99 o
  -8   4   8        917.62        883.31        88.44 o
  -7   4   8        260.53        290.13        51.02 o
  -6   4   8        325.04        349.11        64.46 o
  -5   4   8         91.49         78.39        34.20 o
  -4   4   8       2490.89       2621.17       155.50 o
  -3   4   8        560.49        791.52        96.89 o
  -2   4   8       3211.95       3010.99       112.12 o
  -1   4   8        214.74        255.08        44.28 o
   0   4   8         79.46        106.95        37.41 o
   1   4   8         16.71         43.23        25.62 o
   2   4   8         41.05         70.85        28.10 o
   3   4   8          0.53         23.01        27.70 o
   4   4   8        476.40        521.51        46.33 o
   5   4   8        453.85        514.37        60.92 o
   6   4   8        120.53         80.94        46.31 o
   7   4   8         14.57          1.09        42.56 o
   8   4   8         43.61         64.92        48.91 o
   9   4   8        382.99        383.92        66.06 o
  10   4   8        920.70        907.82        96.27 o
  11   4   8         13.71         57.09        55.30 o
  12   4   8         47.65        -62.79        50.78 o
  13   4   8         30.79         61.78        57.96 o
  14   4   8         14.58         25.33        57.22 o
  15   4   8         68.94        -22.99        60.78 o
  16   4   8          3.57        -95.03        63.35 o
 -15   5   8          2.81         -2.95       156.32 o
 -14   5   8         41.40        141.45        74.50 o
 -13   5   8         74.58        177.38        73.92 o
 -12   5   8        713.62        816.06        99.11 o
 -11   5   8          7.67         70.03        88.89 o
 -10   5   8        144.65         62.66        76.63 o
  -9   5   8          0.17          4.02        97.78 o
  -8   5   8        185.17        194.73        66.28 o
  -7   5   8         93.36        185.13       119.54 o
  -6   5   8        207.14        285.06       128.73 o
  -5   5   8        132.90          6.13        99.31 o
  -4   5   8         38.27        -46.59        95.02 o
  -3   5   8         15.35        106.67       104.83 o
  -2   5   8         65.80         54.43        68.41 o
  -1   5   8         22.06        -21.80        60.89 o
   0   5   8          1.46        -72.06        61.48 o
   1   5   8          3.34         23.51        78.16 o
   2   5   8        433.24        366.87        96.00 o
   3   5   8        240.81        181.22       102.37 o
   4   5   8          0.46         24.52        68.16 o
   5   5   8          0.01        -11.96        49.90 o
   6   5   8        291.49        386.64        71.95 o
   7   5   8         65.08        -24.36        58.51 o
   8   5   8         12.83        178.11        67.34 o
   9   5   8         23.16         60.69        66.40 o
  10   5   8        222.70        140.38        73.66 o
  11   5   8         50.64         29.85        64.65 o
  12   5   8         25.32         86.26        70.15 o
  13   5   8          2.25        -14.99        86.90 o
  14   5   8         12.01         26.18       121.38 o
 -11   6   8         97.94        242.14       152.03 o
 -10   6   8          9.28         12.87       115.86 o
  -9   6   8        134.10        158.16       133.03 o
  -8   6   8         57.27       -117.70       105.44 o
  -7   6   8        236.29        177.78       141.61 o
  -6   6   8         30.92        -63.75       101.15 o
  -5   6   8          0.49          1.23       115.86 o
  -4   6   8        166.27        200.46       136.70 o
  -3   6   8         93.91        270.96       157.55 o
  -2   6   8          8.27       -141.61        94.41 o
  -1   6   8         10.44        -61.86        73.58 o
   0   6   8        167.21        144.27        94.04 o
   1   6   8        139.74        192.37        93.60 o
   2   6   8         84.53         61.54        84.51 o
   3   6   8         35.49        -12.57        82.58 o
   4   6   8         36.10        -26.46        84.88 o
   5   6   8          5.30        -52.91        82.02 o
   6   6   8        276.52        337.45       110.09 o
   7   6   8         47.09        -38.85       103.29 o
   8   6   8         49.94        108.07        61.33 o
   9   6   8         29.89         26.40        81.77 o
  10   6   8          8.12         31.56        91.11 o
  -4   7   8         33.05       -130.57       116.47 o
  -3   7   8        102.75         86.44       156.93 o
  -2   7   8         16.37       -101.76       131.19 o
  -1   7   8          1.76        -69.27       128.12 o
   0   7   8         28.82         77.24       142.83 o
   1   7   8          1.24         97.47       142.22 o
   2   7   8        101.26         13.96        91.35 o
   3   7   8         40.38         14.55        95.22 o
 -20   1   9         15.55         36.87        72.10 o
 -19   1   9          0.80        -79.26        61.63 o
 -18   1   9         35.51         10.19        60.25 o
 -17   1   9         77.54         91.08        64.46 o
 -16   1   9        112.82        121.51        49.54 o
 -15   1   9         25.13         45.08        46.62 o
 -14   1   9        118.59        143.44        26.28 o
 -13   1   9         56.85         49.18        25.01 o
 -12   1   9       1063.77       1132.92        51.77 o
 -11   1   9        418.22        435.26        42.07 o
 -10   1   9         38.43         39.58        33.12 o
  -9   1   9       1818.82       1744.09        63.00 o
  -8   1   9        115.30         44.63        30.48 o
  -7   1   9         60.82         18.77        27.62 o
  -6   1   9        157.57        186.42        31.98 o
  -5   1   9       2933.67       2980.68        75.52 o
  -4   1   9        114.83        123.71        19.96 o
  -3   1   9        951.50        986.20        40.51 o
  -2   1   9       1860.94       1985.71        76.95 o
  -1   1   9       1253.28       1327.82        63.28 o
   0   1   9        339.31        343.54        34.06 o
   1   1   9        863.02        984.21        49.62 o
   2   1   9         34.31         89.39        25.24 o
   3   1   9       3186.05       3097.97        90.93 o
   4   1   9         17.53         13.03        26.36 o
   5   1   9       5532.84       5394.02       128.57 o
   6   1   9        152.70        155.33        35.26 o
   7   1   9        295.23        288.31        43.07 o
   8   1   9        489.74        523.09        53.15 o
   9   1   9         77.38        160.36        40.33 o
  10   1   9        292.15        282.55        62.32 o
  11   1   9        137.49        122.67        49.24 o
  12   1   9        622.85        698.66        79.76 o
  13   1   9        352.82        322.40        67.74 o
  14   1   9        308.30        348.29        70.34 o
  15   1   9        526.47        515.03        80.77 o
  16   1   9         19.87         74.14        62.53 o
  17   1   9          0.29        -43.08        59.05 o
  18   1   9         16.59        -15.91        66.24 o
  19   1   9          1.31         44.90        98.00 o
 -20   2   9        154.74        243.93        93.78 o
 -19   2   9          9.56        -93.99        83.04 o
 -18   2   9          0.89        -13.69        72.91 o
 -17   2   9        668.92        747.74        77.59 o
 -16   2   9         54.82         51.84        48.21 o
 -15   2   9        297.45        366.58        60.09 o
 -14   2   9         75.63         83.18        37.26 o
 -13   2   9         90.23         83.91        59.67 o
 -12   2   9        101.64        108.78        30.99 o
 -11   2   9        341.86        399.68        46.95 o
 -10   2   9        322.88        263.54        33.55 o
  -9   2   9        800.96        823.78        46.93 o
  -8   2   9       2660.02       2672.15        61.53 o
  -7   2   9         92.39         62.44        19.45 o
  -6   2   9        167.80        149.35        25.76 o
  -5   2   9       7212.99       7157.07       121.52 o
  -4   2   9       1964.82       1876.64        59.92 o
  -3   2   9       6487.28       6725.26       113.74 o
  -2   2   9          7.76          9.47        20.32 o
  -1   2   9        371.17        358.66        30.14 o
   0   2   9       4472.42       4389.24        85.75 o
   1   2   9        612.64        617.42        36.56 o
   2   2   9         42.46         46.11        25.27 o
   3   2   9      12563.58      12287.72       193.63 o
   4   2   9        158.77        105.45        26.76 o
   5   2   9        417.94        456.02        35.26 o
   6   2   9        629.57        671.43        47.18 o
   7   2   9          4.89        -19.78        26.43 o
   8   2   9       2670.83       2772.62        92.25 o
   9   2   9        242.66        191.83        37.92 o
  10   2   9         60.96         58.59        36.19 o
  11   2   9        179.18        233.25        48.61 o
  12   2   9       1056.20       1175.28       141.56 o
  13   2   9         56.00         14.95        44.26 o
  14   2   9        176.02        183.18        47.19 o
  15   2   9         34.17        126.43        58.72 o
  16   2   9        802.54        729.82        85.32 o
  17   2   9          6.05         75.68        61.60 o
  18   2   9        115.30        162.39        69.89 o
 -18   3   9        248.76        249.85        83.63 o
 -17   3   9        110.97        165.28        70.46 o
 -16   3   9        102.22        168.41        67.76 o
 -15   3   9         15.47         -5.40        55.04 o
 -14   3   9        342.18        411.59        58.96 o
 -13   3   9         94.51         52.17        44.00 o
 -12   3   9       1513.64       1628.19        84.53 o
 -11   3   9        309.87        361.22        53.44 o
 -10   3   9        108.94        145.55        39.02 o
  -9   3   9       1027.34        978.25        54.41 o
  -8   3   9       3596.40       3584.26        88.60 o
  -7   3   9       1471.44       1668.89        59.38 o
  -6   3   9        965.37        992.76        46.11 o
  -5   3   9        582.43        593.90        40.82 o
  -4   3   9       2489.85       2318.17        78.28 o
  -3   3   9        607.75        689.36        41.79 o
  -2   3   9        423.13        460.22        31.81 o
  -1   3   9       1081.37       1015.46        58.65 o
   0   3   9       5063.31       4952.88        90.76 o
   1   3   9        950.58        986.57        44.53 o
   2   3   9        200.13        207.64        33.18 o
   3   3   9        903.07        923.06        75.62 o
   4   3   9        218.84        247.49        31.38 o
   5   3   9       1815.43       1789.22        66.19 o
   6   3   9        819.09        738.82        42.22 o
   7   3   9        192.66        238.70        31.81 o
   8   3   9        399.22        449.07        37.47 o
   9   3   9        716.51        771.58        63.65 o
  10   3   9         84.24         29.01        38.07 o
  11   3   9        528.53        645.04        66.62 o
  12   3   9        186.74         87.63        43.24 o
  13   3   9        125.44        134.73        46.98 o
  14   3   9        395.37        460.09        64.36 o
  15   3   9        140.78        212.54        66.18 o
  16   3   9        106.33         77.64        61.42 o
  17   3   9         68.60         55.35        62.57 o
 -17   4   9         42.70        116.61        77.77 o
 -16   4   9         12.28         70.42        68.41 o
 -15   4   9        355.46        311.53        74.66 o
 -14   4   9         54.51         57.02        52.01 o
 -13   4   9        183.50        163.11        55.05 o
 -12   4   9         93.36        -29.28        47.43 o
 -11   4   9        261.17        204.80        52.99 o
 -10   4   9          6.09         35.28        41.39 o
  -9   4   9        692.12        808.24        86.27 o
  -8   4   9        502.02        602.46        78.76 o
  -7   4   9          4.19         40.86        49.15 o
  -6   4   9        870.52        926.78        71.82 o
  -5   4   9          9.03         -1.80        31.20 o
  -4   4   9        360.92        427.91        38.06 o
  -3   4   9       3118.69       2992.52       123.24 o
  -2   4   9       1382.49       1316.98       102.70 o
  -1   4   9        103.52         96.03        27.68 o
   0   4   9       2109.52       2052.26        76.81 o
   1   4   9          7.77          1.55        33.22 o
   2   4   9       1188.80       1322.61        66.90 o
   3   4   9       1718.76       1700.72        74.05 o
   4   4   9         11.80         32.35        31.54 o
   5   4   9        139.27         51.99        42.39 o
   6   4   9        601.23        600.81        68.77 o
   7   4   9         77.54         69.24        45.70 o
   8   4   9        281.65        346.01        61.20 o
   9   4   9         24.41         50.26        48.88 o
  10   4   9        331.27        304.80        65.17 o
  11   4   9        391.06        604.24        80.99 o
  12   4   9        112.99        128.14        78.04 o
  13   4   9         10.36          3.48        54.84 o
  14   4   9        394.35        501.32        92.32 o
  15   4   9        115.68        107.26       121.22 o
  16   4   9         96.81        -78.35       120.62 o
 -14   5   9         29.32         48.69        72.47 o
 -13   5   9         28.63         19.68        79.04 o
 -12   5   9         10.81        142.76        80.77 o
 -11   5   9        340.64        464.69        93.86 o
 -10   5   9        428.49        484.23       169.19 o
  -9   5   9          4.20        -35.56        79.08 o
  -8   5   9         14.15         69.65        63.83 o
  -7   5   9         84.85         50.27       112.18 o
  -6   5   9        920.20       1037.24       199.23 o
  -5   5   9         39.39        -18.39       101.76 o
  -4   5   9        466.11        544.98       158.16 o
  -3   5   9       1047.34        933.95       125.68 o
  -2   5   9        237.14         77.49        72.60 o
  -1   5   9        706.16        660.52       111.59 o
   0   5   9        608.52        583.76       110.95 o
   1   5   9       1033.25        889.82       123.99 o
   2   5   9        200.10        217.23        85.06 o
   3   5   9        560.04        512.29       205.36 o
   4   5   9        242.80        119.84        56.64 o
   5   5   9        171.86        123.22        58.12 o
   6   5   9        285.80        326.46        72.22 o
   7   5   9         55.14        124.01        63.43 o
   8   5   9        122.27         48.54       113.02 o
   9   5   9       1108.68       1237.74       151.01 o
  10   5   9        153.42        115.27        70.56 o
  11   5   9         56.06         -9.97        66.93 o
  12   5   9        203.27        184.76       166.83 o
  13   5   9        136.94         90.74        80.68 o
 -11   6   9        184.01        257.47       154.48 o
 -10   6   9          0.04          1.23       109.12 o
  -9   6   9        160.73        118.31       130.57 o
  -8   6   9          1.87         93.79       131.19 o
  -7   6   9        327.02        532.72       183.91 o
  -6   6   9        786.04       1037.85       213.33 o
  -5   6   9         53.30        -27.59       117.09 o
  -4   6   9         24.06         52.11       126.90 o
  -3   6   9         60.25         93.79       133.64 o
  -2   6   9        958.93        963.06       212.72 o
  -1   6   9        176.81        180.33        96.01 o
   0   6   9          9.42        -94.85        74.96 o
   1   6   9          8.62        137.89        92.57 o
   2   6   9        178.22        178.11        98.40 o
   3   6   9        370.31        178.72        97.92 o
   4   6   9        242.81        292.93       108.24 o
   5   6   9        203.22         87.35        95.37 o
   6   6   9         47.48        122.47       103.25 o
   7   6   9          0.48         31.23        97.09 o
   8   6   9        240.58        156.22        72.13 o
   9   6   9         87.47        207.56        80.43 o
  10   6   9        168.92        120.74        76.71 o
  -3   7   9          0.32        -25.13       136.09 o
  -2   7   9          0.19         30.04       119.54 o
  -1   7   9          0.21       -167.36       111.57 o
   0   7   9         55.97        186.36       136.70 o
   1   7   9        233.51        215.96       109.30 o
   2   7   9          2.10        118.23       103.50 o
 -20   0  10        728.47        571.95       176.55 o
 -19   0  10         77.45         20.33       151.42 o
 -18   0  10         12.63        199.23        96.20 o
 -17   0  10        273.41        104.80        97.30 o
 -16   0  10       1589.28       1103.76       146.19 o
 -15   0  10       1386.59       1478.63       161.14 o
 -14   0  10       3030.01       3065.07       122.55 o
 -13   0  10        323.22        392.22       100.97 o
 -12   0  10       4096.11       4078.80       128.31 o
 -11   0  10        388.62        428.86       144.37 o
 -10   0  10       1461.48       1294.04       131.27 o
  -9   0  10      12709.42      12438.87       386.57 o
  -8   0  10       2916.79       2714.45       343.91 o
  -7   0  10       3329.05       3323.24       169.55 o
  -6   0  10          3.69        -11.23        22.26 o
  -5   0  10       2281.01       2205.90       359.54 o
  -4   0  10       6538.28       6645.67       236.56 o
  -3   0  10       2097.46       1950.12       126.54 o
  -2   0  10        559.79        556.27        76.44 o
  -1   0  10        126.21        160.43        56.35 o
   0   0  10       1242.99       1477.62        90.69 o
   1   0  10        257.61        215.32        75.71 o
   2   0  10        735.92        815.00        82.57 o
   3   0  10       1303.68       1486.01       115.04 o
   4   0  10       4020.59       4206.53       282.91 o
   5   0  10        159.58        113.39        52.01 o
   6   0  10        241.52        126.67        57.65 o
   7   0  10        120.06        134.84        59.38 o
   8   0  10       3080.42       2945.43       173.16 o
   9   0  10       3393.18       3380.95       182.80 o
  10   0  10        420.44        507.26        97.73 o
  11   0  10         70.39        155.88        77.85 o
  12   0  10        133.34        105.44       107.89 o
  13   0  10         21.10        -11.88        71.84 o
  14   0  10        447.93        504.45       111.90 o
  15   0  10       1378.90       1448.25       162.58 o
  16   0  10         52.45         33.97       128.43 o
  17   0  10         11.76       -110.50        83.81 o
  18   0  10        150.95        205.40       105.04 o
  19   0  10         54.53         77.94       116.11 o
 -20   1  10        144.25        167.56        79.00 o
 -19   1  10        216.65        201.09        72.18 o
 -18   1  10        752.39        672.97       178.16 o
 -17   1  10       1326.74       1041.68       102.34 o
 -16   1  10        392.56        377.39        75.67 o
 -15   1  10        457.26        448.47        77.34 o
 -14   1  10        142.53        158.47        41.76 o
 -13   1  10       1436.92       1573.78        81.49 o
 -12   1  10       7379.42       7565.63       133.15 o
 -11   1  10       2954.39       3099.38       113.33 o
 -10   1  10        580.29        640.74        71.88 o
  -9   1  10         87.04         32.44        29.92 o
  -8   1  10        239.63        186.51        36.56 o
  -7   1  10       7825.47       7574.32       144.54 o
  -6   1  10       5075.83       4995.84       111.49 o
  -5   1  10         25.23         31.13        26.15 o
  -4   1  10       3928.92       4139.77        79.50 o
  -3   1  10       1644.14       1789.84        97.96 o
  -2   1  10        369.76        327.79        38.08 o
  -1   1  10         20.33          4.67        24.28 o
   0   1  10       8384.87       8430.62       151.15 o
   1   1  10        203.57        153.26        32.85 o
   2   1  10        169.00        204.95        32.30 o
   3   1  10       3388.44       3119.57       112.30 o
   4   1  10        239.23        257.92        39.71 o
   5   1  10      13676.53      14885.10       367.60 o
   6   1  10       2109.80       2393.68        97.01 o
   7   1  10       1416.61       1427.53       135.13 o
   8   1  10         80.80         55.86        35.66 o
   9   1  10        208.19        213.01        51.62 o
  10   1  10        804.26        832.04        84.77 o
  11   1  10        492.16        530.17        72.11 o
  12   1  10       1039.19        962.72       111.30 o
  13   1  10         27.16         56.39        53.49 o
  14   1  10         16.90         75.97        57.21 o
  15   1  10         33.69        -12.77        56.91 o
  16   1  10        462.81        436.00        82.40 o
  17   1  10        304.68        302.27        75.20 o
  18   1  10        240.49        216.86        78.02 o
  19   1  10          0.95        -58.58        81.72 o
 -19   2  10        250.27        201.41        95.91 o
 -18   2  10        110.19        253.33        89.11 o
 -17   2  10          9.57         64.54        62.63 o
 -16   2  10         77.88         59.93        50.58 o
 -15   2  10       1911.91       1889.22       129.99 o
 -14   2  10       1845.10       1708.80       116.93 o
 -13   2  10        123.12        149.18        39.89 o
 -12   2  10        550.20        591.66        53.89 o
 -11   2  10        380.01        367.37        39.87 o
 -10   2  10       1455.29       1460.27        67.08 o
  -9   2  10       2256.12       2704.93       164.26 o
  -8   2  10       1209.52       1348.86        70.15 o
  -7   2  10        121.56        109.68        33.05 o
  -6   2  10        742.07        824.70        56.11 o
  -5   2  10        411.58        567.56        38.89 o
  -4   2  10         64.85         61.72        25.52 o
  -3   2  10        948.66        909.01        45.11 o
  -2   2  10       1961.26       2107.29        60.04 o
  -1   2  10       1695.11       1662.95        79.29 o
   0   2  10        233.85        309.12        33.24 o
   1   2  10        109.33        113.05        26.26 o
   2   2  10       4480.78       4520.43        93.13 o
   3   2  10       5913.02       6185.70       119.22 o
   4   2  10          3.52        -34.92        23.28 o
   5   2  10       3876.65       3989.53        97.03 o
   6   2  10          5.31         29.56        28.54 o
   7   2  10       1064.55       1157.21        62.62 o
   8   2  10        154.55        202.09        57.28 o
   9   2  10       1942.62       2031.07        98.78 o
  10   2  10         70.18         45.65        38.31 o
  11   2  10        134.73         36.55        42.02 o
  12   2  10       1402.08       1711.83       230.22 o
  13   2  10         56.76         25.41        46.36 o
  14   2  10        376.17        409.28        64.08 o
  15   2  10        104.04        111.72        59.95 o
  16   2  10         18.91         34.81        64.86 o
  17   2  10         42.68         82.65        63.36 o
  18   2  10        140.65         88.35        66.97 o
 -18   3  10        482.02        459.24        97.55 o
 -17   3  10        132.57        188.93        68.91 o
 -16   3  10        498.62        403.07        76.40 o
 -15   3  10          3.32        -71.07        50.14 o
 -14   3  10        589.98        625.21        68.47 o
 -13   3  10        376.47        446.07        58.59 o
 -12   3  10         17.66         37.78        39.12 o
 -11   3  10       1441.02       1590.65        82.41 o
 -10   3  10        503.07        366.15        55.22 o
  -9   3  10        902.80        849.82        78.42 o
  -8   3  10          3.39        -17.91        22.54 o
  -7   3  10        171.69        156.44        33.06 o
  -6   3  10         13.30         18.07        19.81 o
  -5   3  10         59.07         74.80        20.88 o
  -4   3  10         68.57         27.24        18.89 o
  -3   3  10        492.79        495.50        37.31 o
  -2   3  10         16.88         26.14        19.13 o
  -1   3  10        360.26        348.80        30.02 o
   0   3  10        173.70        121.03        25.06 o
   1   3  10       1176.25       1170.97        53.92 o
   2   3  10       1754.39       1843.81        65.99 o
   3   3  10        368.89        351.42        32.83 o
   4   3  10        165.54        205.46        31.82 o
   5   3  10        203.27        206.34        32.18 o
   6   3  10       1054.74       1103.36        54.49 o
   7   3  10        112.03        127.27        32.27 o
   8   3  10        656.87        758.10        64.47 o
   9   3  10         19.89         48.34        33.59 o
  10   3  10          3.01        -13.03        36.08 o
  11   3  10        147.18        133.45        45.11 o
  12   3  10        492.38        509.36        62.58 o
  13   3  10          0.20        -26.59        40.15 o
  14   3  10        343.71        342.68        59.42 o
  15   3  10         85.93        117.34        62.40 o
  16   3  10        133.78        188.36        67.07 o
  17   3  10         13.38        -37.17        57.65 o
 -17   4  10         54.51        181.85        75.91 o
 -16   4  10        130.86         95.27        71.54 o
 -15   4  10         14.13         -7.64        98.62 o
 -14   4  10        233.66        309.44        64.76 o
 -13   4  10         48.46        -14.62        47.67 o
 -12   4  10         54.78         61.15        58.84 o
 -11   4  10          0.07        -54.36        45.33 o
 -10   4  10        154.18        172.32        57.28 o
  -9   4  10        464.92        409.76        59.84 o
  -8   4  10       1136.61       1034.08        62.77 o
  -7   4  10        477.72        514.94        50.08 o
  -6   4  10        168.87        113.16        35.89 o
  -5   4  10         97.84         56.65        34.40 o
  -4   4  10         89.48         40.25        25.71 o
  -3   4  10       2197.67       2187.31        80.83 o
  -2   4  10       1737.48       1656.80        65.77 o
  -1   4  10         16.28        -11.02        25.94 o
   0   4  10         19.55        -21.74        27.47 o
   1   4  10        894.28        953.55        56.52 o
   2   4  10        375.95        298.45        46.21 o
   3   4  10        227.39        185.63        40.54 o
   4   4  10        110.72        122.02        46.00 o
   5   4  10         80.96        118.75        46.49 o
   6   4  10         29.18         48.49        44.48 o
   7   4  10        106.43         23.17        46.95 o
   8   4  10          0.27         -2.84        45.92 o
   9   4  10        358.34        347.31        67.60 o
  10   4  10          4.53          4.66        51.44 o
  11   4  10        206.37        255.17        65.84 o
  12   4  10         33.11         74.83        61.10 o
  13   4  10          8.41         39.51        59.15 o
  14   4  10         15.25         21.21        64.14 o
  15   4  10         15.96       -126.80       134.35 o
 -14   5  10        101.16        124.48        87.74 o
 -13   5  10         44.47        119.21        87.12 o
 -12   5  10         47.61         22.73        78.42 o
 -11   5  10          4.11         46.43        70.41 o
 -10   5  10        131.71        142.59        75.85 o
  -9   5  10        755.28        748.81       130.57 o
  -8   5  10         42.11        137.96        96.55 o
  -7   5  10         26.19         37.98        61.92 o
  -6   5  10        348.89        151.42       133.03 o
  -5   5  10        180.48        423.60       149.58 o
  -4   5  10          1.69        -72.95        93.79 o
  -3   5  10          7.56         -9.85        62.07 o
  -2   5  10        211.68        114.53        73.88 o
  -1   5  10        761.71        560.68       108.99 o
   0   5  10          1.02        -68.95        64.48 o
   1   5  10         78.50        118.70        79.04 o
   2   5  10        189.56         33.13        74.29 o
   3   5  10         95.19        135.09        53.79 o
   4   5  10         24.62        -65.26        43.51 o
   5   5  10         26.90          6.60        61.52 o
   6   5  10          8.82        -54.86        82.58 o
   7   5  10         61.68         82.26        65.02 o
   8   5  10         20.13         -4.20        59.63 o
   9   5  10        490.32        371.02        86.10 o
  10   5  10          4.47        109.33        94.30 o
  11   5  10          4.91        -10.66        66.26 o
  12   5  10          2.98        -34.88        65.37 o
  13   5  10          2.24        102.40        83.33 o
 -10   6  10         35.92        145.90       139.16 o
  -9   6  10          0.20         69.88       128.12 o
  -8   6  10        354.21        207.20       150.80 o
  -7   6  10        100.17         95.02       133.03 o
  -6   6  10         75.28         88.28       128.12 o
  -5   6  10         82.86          7.97       123.22 o
  -4   6  10        128.85         19.62       123.22 o
  -3   6  10        425.20        359.23       154.48 o
  -2   6  10        123.01        107.28       134.87 o
  -1   6  10         45.27         19.00        81.46 o
   0   6  10         21.05         10.36        83.44 o
   1   6  10         15.99         45.37       112.80 o
   2   6  10        293.00        271.85       109.54 o
   3   6  10         23.24        156.80        95.94 o
   4   6  10         53.34        -38.75        99.62 o
   5   6  10          0.15        119.18        97.89 o
   6   6  10         46.96         54.50        97.92 o
   7   6  10         85.19         87.55       107.67 o
   8   6  10         18.69        163.19        72.81 o
   9   6  10         43.01         36.69        75.13 o
 -20   1  11         12.76         40.63        73.93 o
 -19   1  11          4.40         65.99        70.81 o
 -18   1  11          3.05        130.01        70.12 o
 -17   1  11         75.24        120.56        66.07 o
 -16   1  11        124.21        131.78        64.83 o
 -15   1  11         16.95         26.58        42.10 o
 -14   1  11        477.93        462.05        46.37 o
 -13   1  11        301.78        281.34        47.93 o
 -12   1  11       3466.51       3672.46       153.06 o
 -11   1  11        887.36        888.93        85.12 o
 -10   1  11          0.63        -14.98        30.61 o
  -9   1  11        219.54        251.50        39.22 o
  -8   1  11        261.27        215.71        47.09 o
  -7   1  11        432.27        426.27        75.96 o
  -6   1  11        612.06        587.00        50.64 o
  -5   1  11        418.40        442.61        29.91 o
  -4   1  11        142.73        122.98        24.05 o
  -3   1  11        690.81        724.20        51.25 o
  -2   1  11         36.38          9.13        28.34 o
  -1   1  11        390.97        401.29        37.74 o
   0   1  11       3937.47       4177.08       116.65 o
   1   1  11       1187.40       1303.81        67.84 o
   2   1  11       1733.47       1834.85        72.30 o
   3   1  11          8.64         12.11        30.20 o
   4   1  11        144.63         70.85        33.66 o
   5   1  11       5420.80       5441.09       136.46 o
   6   1  11       1972.45       2015.77        92.40 o
   7   1  11        798.98        898.47        66.69 o
   8   1  11        228.95        165.04        49.31 o
   9   1  11         82.09         63.31        45.71 o
  10   1  11         45.20         78.49        48.60 o
  11   1  11        244.61        272.41        62.33 o
  12   1  11         24.88        -43.28        47.98 o
  13   1  11         51.54         37.91        56.85 o
  14   1  11          0.39          4.16        54.80 o
  15   1  11        162.25        167.35        68.38 o
  16   1  11        100.37        243.73        75.60 o
  17   1  11         83.37         86.06        70.37 o
  18   1  11          8.65        -44.93        66.86 o
 -19   2  11         33.67        106.22        86.83 o
 -18   2  11         49.37        111.89        84.38 o
 -17   2  11          3.69        110.49        66.97 o
 -16   2  11        423.52        355.00        76.72 o
 -15   2  11          9.97          9.23        46.38 o
 -14   2  11        315.11        302.30        47.99 o
 -13   2  11         25.27         59.15        36.70 o
 -12   2  11         45.65        113.07        43.20 o
 -11   2  11        138.57         97.16        43.56 o
 -10   2  11        330.42        308.60        46.17 o
  -9   2  11       1376.95       1626.71        81.00 o
  -8   2  11         59.17         50.04        41.61 o
  -7   2  11        969.43       1055.87        98.50 o
  -6   2  11       1140.52       1397.45        71.00 o
  -5   2  11         10.66         17.78        27.34 o
  -4   2  11       6217.25       5895.09       112.09 o
  -3   2  11       1120.23       1367.76        74.94 o
  -2   2  11       2113.87       2166.52        69.90 o
  -1   2  11        227.88        270.44        31.68 o
   0   2  11        763.80        808.52        44.63 o
   1   2  11       5331.07       5640.40       107.57 o
   2   2  11          2.46          6.67        24.42 o
   3   2  11        441.21        538.57        62.62 o
   4   2  11        501.40        565.63        46.33 o
   5   2  11       1387.87       1534.10        71.39 o
   6   2  11         63.07         48.09        34.39 o
   7   2  11       1292.97       1336.41        78.00 o
   8   2  11        238.64        250.34        46.50 o
   9   2  11        260.40        303.17        57.75 o
  10   2  11        507.75        495.51        69.40 o
  11   2  11        163.69        151.01        57.30 o
  12   2  11        716.62        714.13        90.85 o
  13   2  11          8.99          1.72        44.99 o
  14   2  11        499.37        512.60        86.62 o
  15   2  11         57.80         70.97        58.83 o
  16   2  11          8.70        -16.75        53.58 o
  17   2  11         40.03         13.79        62.44 o
  18   2  11         96.36         54.78        64.07 o
 -18   3  11        195.65        275.30       101.16 o
 -17   3  11         49.49        115.80        78.09 o
 -16   3  11         33.20        -71.91        54.46 o
 -15   3  11          9.29        -49.60        52.66 o
 -14   3  11        173.02         97.71        48.53 o
 -13   3  11        139.45         96.77        71.05 o
 -12   3  11       1884.63       2018.86       138.62 o
 -11   3  11          9.91         57.50        43.54 o
 -10   3  11        641.11        779.53        68.30 o
  -9   3  11        173.52        171.27        46.79 o
  -8   3  11       1168.48       1320.94        59.70 o
  -7   3  11       1175.17       1233.95        53.88 o
  -6   3  11        751.63        762.18        44.53 o
  -5   3  11         69.87         83.27        28.11 o
  -4   3  11        762.82        710.09        41.92 o
  -3   3  11        148.97         85.05        23.56 o
  -2   3  11        663.65        670.09        42.13 o
  -1   3  11       1226.31       1428.30        57.00 o
   0   3  11       1408.38       1547.19        58.91 o
   1   3  11        229.77        182.45        29.67 o
   2   3  11       2455.40       2409.01        71.05 o
   3   3  11        138.45        159.57        31.13 o
   4   3  11       1885.41       1991.90        69.43 o
   5   3  11       1196.12       1388.35        64.90 o
   6   3  11        107.29         92.13        31.69 o
   7   3  11        280.53        290.32        46.89 o
   8   3  11         62.55         93.09        36.30 o
   9   3  11        742.99        822.25        71.37 o
  10   3  11         27.93        -20.59        37.25 o
  11   3  11        822.72        887.81        83.72 o
  12   3  11        129.78        156.67        50.15 o
  13   3  11        178.85        208.94        64.34 o
  14   3  11        314.37        228.66        56.44 o
  15   3  11         71.97         44.81        58.41 o
  16   3  11        150.41        231.11        70.28 o
 -16   4  11        132.69        145.15       155.71 o
 -15   4  11        547.73        464.07       152.34 o
 -14   4  11         66.24        112.91        62.73 o
 -13   4  11        267.52        342.76        78.48 o
 -12   4  11         10.13        -70.02        46.68 o
 -11   4  11        288.82        378.89        67.18 o
 -10   4  11        453.94        570.40        77.70 o
  -9   4  11         86.18         90.01        65.48 o
  -8   4  11        180.62        134.03        67.43 o
  -7   4  11          8.45          9.54        32.84 o
  -6   4  11         18.88         21.56        31.25 o
  -5   4  11        702.53        777.11        57.33 o
  -4   4  11        829.13        944.14        49.56 o
  -3   4  11         32.69         45.24        33.67 o
  -2   4  11        295.89        282.28        38.75 o
  -1   4  11       1169.43       1122.73        61.07 o
   0   4  11        304.18        429.85        48.52 o
   1   4  11         64.59        130.71        38.39 o
   2   4  11       1102.85       1079.93        70.29 o
   3   4  11          2.86        -11.19        38.99 o
   4   4  11          2.80         -3.48        40.26 o
   5   4  11          2.41         19.92        45.93 o
   6   4  11        669.36        685.63        80.18 o
   7   4  11        291.21        311.57        62.70 o
   8   4  11        367.67        452.49        71.25 o
   9   4  11        394.73        339.38        66.21 o
  10   4  11          6.24         16.08        52.68 o
  11   4  11         57.57         66.30        61.23 o
  12   4  11        362.97        323.99        75.86 o
  13   4  11        417.36        246.33        81.24 o
  14   4  11         64.97        158.17        60.76 o
  15   4  11         42.11        197.24        91.72 o
 -14   5  11        223.58        393.20       105.86 o
 -13   5  11        170.90        255.36        97.53 o
 -12   5  11         72.51        138.59        85.75 o
 -11   5  11        113.79        217.49        81.40 o
 -10   5  11          0.24        -41.71        64.52 o
  -9   5  11        216.47        167.75        77.47 o
  -8   5  11          1.69         32.30        63.65 o
  -7   5  11       1193.89       1325.94       114.19 o
  -6   5  11        154.68        -89.50        99.31 o
  -5   5  11         13.14         98.08       115.86 o
  -4   5  11          0.50        -18.39        88.28 o
  -3   5  11        768.37        639.44       109.19 o
  -2   5  11        350.98        320.70        92.51 o
  -1   5  11        247.69        363.44        97.53 o
   0   5  11         93.37        100.43        74.33 o
   1   5  11         45.16         70.53        74.96 o
   2   5  11         11.47         18.48        48.50 o
   3   5  11       1057.23       1068.50        96.20 o
   4   5  11         24.90         -7.47        52.40 o
   5   5  11        296.47        398.54        75.59 o
   6   5  11        183.83        177.16        70.86 o
   7   5  11         51.97        -16.37        61.06 o
   8   5  11        199.40        232.60        77.91 o
   9   5  11        226.88        274.11        79.18 o
  10   5  11        437.79        228.38        80.95 o
  11   5  11        225.48        165.66        90.56 o
  12   5  11          2.48        117.16        77.96 o
 -10   6  11        573.57        368.43       169.19 o
  -9   6  11         17.95         39.23       114.64 o
  -8   6  11          0.30         -1.84       127.51 o
  -7   6  11          9.56         81.53       126.90 o
  -6   6  11         47.71        -42.30       120.15 o
  -5   6  11        894.24       1037.24       228.66 o
  -4   6  11          2.67         47.82       120.15 o
  -3   6  11         85.97        103.60       139.16 o
  -2   6  11          8.36        165.51        89.66 o
  -1   6  11         74.60          2.35        85.52 o
   0   6  11        233.81        258.15       102.93 o
   1   6  11         26.21         69.18       144.98 o
   2   6  11        420.72        413.35       121.67 o
   3   6  11          7.74         -5.21        82.78 o
   4   6  11         39.61         52.44        89.02 o
   5   6  11         23.66         19.93        89.22 o
   6   6  11        111.72        205.75       256.86 o
   7   6  11        301.40        236.65        84.39 o
   8   6  11         70.48        112.95        72.29 o
 -20   0  12          7.40         56.18       105.32 o
 -19   0  12        339.65        211.79       104.11 o
 -18   0  12         96.12         39.49        97.19 o
 -17   0  12          3.74         56.25        89.93 o
 -16   0  12        214.94        193.67        95.42 o
 -15   0  12        826.56        865.54       221.91 o
 -14   0  12       1269.22       1048.47       137.79 o
 -13   0  12       1596.72       1421.84       154.82 o
 -12   0  12       1936.44       1773.77       233.56 o
 -11   0  12        485.46        573.87       110.18 o
 -10   0  12       2031.36       2078.15       384.98 o
  -9   0  12       1764.16       1837.10       189.12 o
  -8   0  12        633.28        565.63       100.90 o
  -7   0  12       8387.21       8444.08       295.62 o
  -6   0  12       2782.13       2894.69       100.46 o
  -5   0  12       2337.72       2652.70       212.72 o
  -4   0  12       1430.39       1201.19       115.62 o
  -3   0  12        629.77        475.72       125.36 o
  -2   0  12      10635.24      10647.17       328.13 o
  -1   0  12       6171.89       6550.36       237.90 o
   0   0  12       5005.38       4678.56       160.55 o
   1   0  12       4536.17       4793.71       161.48 o
   2   0  12        163.07         91.23        54.83 o
   3   0  12         59.62         51.59        53.93 o
   4   0  12       8909.42       9133.03       300.39 o
   5   0  12       3946.69       4005.51       186.68 o
   6   0  12        446.98        466.11        85.16 o
   7   0  12          3.97         31.55        59.46 o
   8   0  12        895.13        984.89       118.00 o
   9   0  12        387.10        641.37       230.19 o
  10   0  12        177.78        138.79        75.00 o
  11   0  12        118.12        185.97       159.39 o
  12   0  12          7.02        -35.26        70.32 o
  13   0  12        833.53        671.79       120.69 o
  14   0  12        595.29        293.40       161.23 o
  15   0  12        359.34        225.53       107.01 o
  16   0  12        269.18        225.24       100.31 o
  17   0  12        313.43        279.21       122.68 o
  18   0  12        127.13         92.67       113.19 o
 -20   1  12          0.80        -61.80        71.87 o
 -19   1  12         24.85         25.11        70.18 o
 -18   1  12         93.55        150.33        80.82 o
 -17   1  12         49.77          8.03        91.58 o
 -16   1  12        233.26        239.50        71.35 o
 -15   1  12        136.00        168.42        63.84 o
 -14   1  12        227.84        245.36        48.11 o
 -13   1  12         10.62         79.35        40.18 o
 -12   1  12       1620.33       1777.58       145.78 o
 -11   1  12         14.88        -42.17        46.48 o
 -10   1  12       3725.96       3460.24       172.98 o
  -9   1  12        766.73        812.75        58.55 o
  -8   1  12       3578.17       3624.61       108.02 o
  -7   1  12       1719.17       1755.54        77.78 o
  -6   1  12       1294.79       1405.11        72.24 o
  -5   1  12       1296.26       1450.78        51.93 o
  -4   1  12       8269.42       7885.81       195.05 o
  -3   1  12      12064.30      12306.95       229.97 o
  -2   1  12         20.95         60.34        36.25 o
  -1   1  12       1543.59       1625.82        73.16 o
   0   1  12        814.21        717.81        56.31 o
   1   1  12      14065.75      14271.73       253.06 o
   2   1  12      20504.90      20573.17       307.33 o
   3   1  12       1108.95       1327.59        67.27 o
   4   1  12        174.77        188.69        40.64 o
   5   1  12        312.52        351.85        47.61 o
   6   1  12        925.00        847.90        65.10 o
   7   1  12        534.13        412.89        58.81 o
   8   1  12        322.13        273.39        55.58 o
   9   1  12        150.81        173.84        51.88 o
  10   1  12         62.48         22.27        46.34 o
  11   1  12         31.49        -17.82        48.05 o
  12   1  12         66.12        153.63        58.80 o
  13   1  12        948.43        987.86        94.63 o
  14   1  12        376.07        377.85        74.56 o
  15   1  12         12.86          1.35        59.39 o
  16   1  12        395.85        363.26        77.55 o
  17   1  12          0.81         99.38        73.90 o
  18   1  12         69.45        178.42       110.40 o
 -19   2  12         20.13          0.11        83.14 o
 -18   2  12        223.51        303.84       104.41 o
 -17   2  12         19.59         47.65        77.36 o
 -16   2  12         53.56        116.61        82.77 o
 -15   2  12        106.43         96.10        76.41 o
 -14   2  12          8.29         16.83        42.64 o
 -13   2  12        443.66        478.33        63.39 o
 -12   2  12        595.56        654.79        65.88 o
 -11   2  12         42.78         29.04        41.00 o
 -10   2  12       1490.00       1626.81        99.88 o
  -9   2  12        346.24        440.70        64.23 o
  -8   2  12         60.26         83.07        39.19 o
  -7   2  12       1993.33       1945.99       111.72 o
  -6   2  12       1130.04       1137.71        79.13 o
  -5   2  12       3549.67       3792.70        90.99 o
  -4   2  12       1433.72       1577.63        77.28 o
  -3   2  12        125.20        152.27        30.26 o
  -2   2  12        768.13        750.86        43.14 o
  -1   2  12      16787.33      16784.07       233.30 o
   0   2  12        404.06        455.24        40.72 o
   1   2  12       1768.05       1964.22        70.09 o
   2   2  12       1453.68       1456.43        72.44 o
   3   2  12        616.96        579.60        46.55 o
   4   2  12       2846.22       2975.70       105.92 o
   5   2  12       1915.71       2141.63        85.67 o
   6   2  12        435.38        429.32        47.83 o
   7   2  12        167.81        159.02        43.11 o
   8   2  12         14.25         19.42        38.30 o
   9   2  12          3.06         23.85        45.25 o
  10   2  12        102.67        162.37        55.69 o
  11   2  12        438.90        403.07        71.12 o
  12   2  12         30.66         32.63        55.35 o
  13   2  12        217.44        217.62        57.26 o
  14   2  12          2.61         80.04        57.15 o
  15   2  12         79.14        163.29        60.77 o
  16   2  12        124.67         54.75        61.91 o
  17   2  12         20.27        -22.05        59.69 o
 -18   3  12          5.69         14.08        79.46 o
 -17   3  12         24.64        128.88        81.52 o
 -16   3  12         12.96         60.00        78.13 o
 -15   3  12          2.68         73.03        71.23 o
 -14   3  12         61.33        148.39        57.87 o
 -13   3  12         40.19        125.51        54.75 o
 -12   3  12         13.84        -14.85        47.85 o
 -11   3  12         39.86        -58.06        40.61 o
 -10   3  12        117.35        173.45        48.91 o
  -9   3  12        473.20        496.44        58.75 o
  -8   3  12        379.85        494.32        77.12 o
  -7   3  12        383.08        362.16        44.01 o
  -6   3  12       2721.29       2761.93        91.67 o
  -5   3  12       1150.58       1090.63        52.58 o
  -4   3  12        148.25        205.93        32.54 o
  -3   3  12        917.58        894.87        52.63 o
  -2   3  12       1638.04       1843.06        69.30 o
  -1   3  12          3.24        -17.83        24.31 o
   0   3  12        198.34        189.27        34.85 o
   1   3  12        149.69        184.37        31.82 o
   2   3  12       1120.39       1212.81        62.66 o
   3   3  12        235.01        221.44        34.10 o
   4   3  12        217.73        199.45        35.07 o
   5   3  12         15.23         33.41        29.68 o
   6   3  12         31.10         12.75        32.58 o
   7   3  12         34.38         24.31        34.34 o
   8   3  12        574.54        509.67        66.98 o
   9   3  12          5.47         22.27        42.08 o
  10   3  12        240.77        242.11        51.32 o
  11   3  12         53.58         39.33        44.69 o
  12   3  12          7.96        -37.95        44.04 o
  13   3  12         33.30         11.84        46.74 o
  14   3  12          2.71          6.04        50.45 o
  15   3  12         11.17         35.01        59.31 o
  16   3  12         95.06         53.76        66.11 o
 -16   4  12         32.97         14.63        84.55 o
 -15   4  12          0.14         58.59        81.61 o
 -14   4  12          1.39        -35.18        58.08 o
 -13   4  12          8.56          8.54        56.82 o
 -12   4  12         29.06         27.71        56.75 o
 -11   4  12        251.42        341.52        83.65 o
 -10   4  12          6.25         63.01        54.53 o
  -9   4  12         45.61          4.21        48.52 o
  -8   4  12         34.86         11.72        68.79 o
  -7   4  12        500.82        700.90        76.98 o
  -6   4  12        359.09        441.90        75.88 o
  -5   4  12       1027.17       1173.31        66.73 o
  -4   4  12          4.52          1.28        28.07 o
  -3   4  12        311.39        310.87        42.61 o
  -2   4  12         98.85         68.05        30.18 o
  -1   4  12        381.15        473.77        51.08 o
   0   4  12        834.52        857.86        82.61 o
   1   4  12        684.94        604.93        65.83 o
   2   4  12        680.99        717.05       119.98 o
   3   4  12        463.22        603.69       124.58 o
   4   4  12        402.27        367.60        60.98 o
   5   4  12        308.48        279.50        59.14 o
   6   4  12        100.12         66.28        49.45 o
   7   4  12        277.96        259.41        65.57 o
   8   4  12        404.40        449.37        73.35 o
   9   4  12          0.10         27.04        51.92 o
  10   4  12          0.10          3.22        64.86 o
  11   4  12         36.77         15.79        56.52 o
  12   4  12         65.87         83.71        63.12 o
  13   4  12         41.14        206.40        76.68 o
  14   4  12         41.25         98.00        62.03 o
 -13   5  12         14.08        175.16       140.08 o
 -12   5  12         22.78         75.45        84.26 o
 -11   5  12          6.06        -80.51        69.21 o
 -10   5  12        169.07        204.42        83.77 o
  -9   5  12         18.07        -12.54       129.96 o
  -8   5  12        120.62        167.67        70.66 o
  -7   5  12        101.49        175.23        64.49 o
  -6   5  12        113.85        167.97       131.80 o
  -5   5  12        334.63        182.68       120.77 o
  -4   5  12         74.33        136.08        75.90 o
  -3   5  12          0.10        125.33       130.27 o
  -2   5  12        163.13        137.78        81.83 o
  -1   5  12        121.40         74.74        77.07 o
   0   5  12         29.15         37.99        70.08 o
   1   5  12          1.81        -12.25        47.44 o
   2   5  12          2.95        -45.93        48.79 o
   3   5  12          7.48         26.88        50.87 o
   4   5  12        104.79         49.32        55.53 o
   5   5  12        828.25        852.70        98.89 o
   6   5  12         28.12         38.61        56.63 o
   7   5  12         15.02         36.20        61.90 o
   8   5  12         22.91        -31.90        62.22 o
   9   5  12        142.37        234.37        81.82 o
  10   5  12          4.08         78.59        69.07 o
  11   5  12         93.00        137.32        80.25 o
  12   5  12         10.14        -63.51        69.41 o
  -9   6  12         16.54        130.57       142.22 o
  -8   6  12          0.11        278.31       144.67 o
  -7   6  12         57.13        179.00       135.48 o
  -6   6  12        177.14        481.22       181.45 o
  -5   6  12          2.38         82.15       126.28 o
  -4   6  12         19.59         33.72       112.80 o
  -3   6  12         62.44         50.27       136.70 o
  -2   6  12        136.67        177.38        91.64 o
  -1   6  12          1.57        -22.82        81.61 o
   0   6  12          0.11        -41.19        77.46 o
   1   6  12          6.22         24.18        81.00 o
   2   6  12         99.63         -6.63        87.07 o
   3   6  12          0.77          7.59        86.67 o
   4   6  12         19.10        322.44       324.90 o
   5   6  12          3.99         19.14        89.62 o
   6   6  12          3.92        -40.31        86.08 o
   7   6  12         78.23        138.62        72.45 o
   8   6  12        161.96        165.48        78.62 o
 -19   1  13          0.10         73.10        72.37 o
 -18   1  13          3.48         -1.08        68.53 o
 -17   1  13         61.58         13.60        63.33 o
 -16   1  13         34.63         48.78        62.56 o
 -15   1  13         25.61        106.42        62.20 o
 -14   1  13         55.61         16.17        43.64 o
 -13   1  13        510.71        502.06        78.47 o
 -12   1  13        728.79        747.89       102.99 o
 -11   1  13         17.73        115.12        56.02 o
 -10   1  13       1307.69       1390.42        77.29 o
  -9   1  13        635.49        548.11        52.52 o
  -8   1  13        116.41        140.98        39.95 o
  -7   1  13        127.65        143.32        38.94 o
  -6   1  13         12.11        -20.84        49.59 o
  -5   1  13        595.03        584.63        78.00 o
  -4   1  13       2392.43       2361.96       160.85 o
  -3   1  13       1130.11       1104.57        81.16 o
  -2   1  13       1139.48       1047.08        99.72 o
  -1   1  13       1890.94       2018.39       117.11 o
   0   1  13        176.09        152.37        38.88 o
   1   1  13       3513.51       3556.63       111.61 o
   2   1  13         51.17         12.92        35.65 o
   3   1  13       3286.98       3534.72       122.18 o
   4   1  13          4.48         -9.36        32.47 o
   5   1  13         65.53         43.15        45.83 o
   6   1  13          1.55        -16.24        38.06 o
   7   1  13        347.87        296.62        55.61 o
   8   1  13          0.57        -42.89        59.37 o
   9   1  13        251.45        193.73        55.60 o
  10   1  13        291.27        302.02        64.62 o
  11   1  13         68.25         85.89        56.97 o
  12   1  13        143.39        158.99        63.89 o
  13   1  13        542.76        677.46       149.97 o
  14   1  13        258.04        274.45        73.54 o
  15   1  13        127.65         64.80        65.61 o
  16   1  13         29.11        -54.84        60.58 o
  17   1  13        177.30        189.46        80.06 o
 -19   2  13        187.95        179.73        98.31 o
 -18   2  13        180.91        130.68        82.65 o
 -17   2  13         50.62        -12.44        76.40 o
 -16   2  13         25.02        124.81        68.40 o
 -15   2  13        164.56        211.09        69.29 o
 -14   2  13        109.15        177.30        52.24 o
 -13   2  13        306.11        336.44        58.45 o
 -12   2  13        393.35        333.72        56.77 o
 -11   2  13          2.06         25.90        41.46 o
 -10   2  13        167.71        181.78        58.37 o
  -9   2  13         61.25         56.97        52.16 o
  -8   2  13        114.32        245.61       103.43 o
  -7   2  13       5164.01       5512.77       178.62 o
  -6   2  13          5.41        -26.79        24.75 o
  -5   2  13       1216.32       1353.21        60.02 o
  -4   2  13         34.15         44.58        27.71 o
  -3   2  13        242.43        204.38        35.72 o
  -2   2  13       2611.12       2587.52        75.31 o
  -1   2  13        862.00        777.81        46.84 o
   0   2  13       2232.76       2279.82       111.69 o
   1   2  13          0.08         19.94        27.58 o
   2   2  13        317.01        453.68        43.59 o
   3   2  13        899.00        814.29        63.22 o
   4   2  13        736.79        576.64        59.87 o
   5   2  13       3197.81       3311.02       106.91 o
   6   2  13        812.33        914.97        64.24 o
   7   2  13         65.63         52.88        39.18 o
   8   2  13         85.40         99.47        49.66 o
   9   2  13         66.75         74.94        50.08 o
  10   2  13        692.33        678.23        85.74 o
  11   2  13        209.24        231.08        64.93 o
  12   2  13         91.83        116.29        60.97 o
  13   2  13          0.31         41.05        65.26 o
  14   2  13        207.82        217.65        67.42 o
  15   2  13        190.09        193.13       101.93 o
  16   2  13        143.21        215.35        79.37 o
  17   2  13         10.64         27.00        62.82 o
 -17   3  13         17.31        149.19        99.85 o
 -16   3  13        359.48        307.04       113.88 o
 -15   3  13       1307.44       1117.48       158.49 o
 -14   3  13        109.15         95.72       117.83 o
 -13   3  13          2.17        -47.26        46.45 o
 -12   3  13         80.17          4.29        49.75 o
 -11   3  13         25.28         87.51        44.38 o
 -10   3  13       1534.01       1703.97        98.99 o
  -9   3  13       1021.93       1204.46        83.77 o
  -8   3  13        105.23         20.95        42.60 o
  -7   3  13          6.37         30.82        39.79 o
  -6   3  13        275.44        242.45        34.85 o
  -5   3  13        247.97        222.20        35.92 o
  -4   3  13       1778.15       1721.22        70.10 o
  -3   3  13       1497.91       1465.52        64.71 o
  -2   3  13        840.96        850.77        60.49 o
  -1   3  13        655.47        740.20        51.99 o
   0   3  13          3.89        -20.29        24.80 o
   1   3  13       2207.73       2211.17        77.11 o
   2   3  13        406.39        344.15        38.53 o
   3   3  13         44.95         24.15        28.85 o
   4   3  13         21.55         59.93        33.03 o
   5   3  13         26.65          5.34        32.08 o
   6   3  13       1041.18       1019.65        73.90 o
   7   3  13        174.51        212.51        49.55 o
   8   3  13        402.85        447.71        83.53 o
   9   3  13         45.81         90.62        46.81 o
  10   3  13         13.21          3.68        43.31 o
  11   3  13        556.48        466.52        72.29 o
  12   3  13        195.49        230.33        57.71 o
  13   3  13         71.97         36.36        52.47 o
  14   3  13         96.28         13.47        49.60 o
  15   3  13          2.39        -19.49        68.93 o
  16   3  13          2.85        -27.75        64.05 o
 -16   4  13         30.61          3.14        88.84 o
 -15   4  13          0.81         61.90        84.92 o
 -14   4  13         98.26        120.69        72.41 o
 -13   4  13        429.81        474.66        82.62 o
 -12   4  13        406.76        392.95        76.39 o
 -11   4  13         61.05        -33.33        58.28 o
 -10   4  13          2.52         16.73        53.30 o
  -9   4  13         39.32         76.69        54.70 o
  -8   4  13        403.24        505.37        73.84 o
  -7   4  13        740.82        746.59        82.55 o
  -6   4  13        896.71        997.41        91.07 o
  -5   4  13         92.74        172.68        47.60 o
  -4   4  13         14.68          0.56        38.06 o
  -3   4  13         53.80         65.93        38.93 o
  -2   4  13        604.20        712.23        90.26 o
  -1   4  13       1403.78       1395.11        91.51 o
   0   4  13         85.35         73.67        45.15 o
   1   4  13         92.12         33.06        43.86 o
   2   4  13         76.74         -2.21        43.71 o
   3   4  13        422.54        380.57        61.28 o
   4   4  13        430.34        464.17        66.75 o
   5   4  13        323.14        319.52        62.70 o
   6   4  13        266.27        293.28        77.42 o
   7   4  13         13.40        -41.15        45.67 o
   8   4  13        134.10         69.59        80.43 o
   9   4  13        272.20        276.25        68.56 o
  10   4  13        979.79       1000.82       100.31 o
  11   4  13         82.15        104.23        62.54 o
  12   4  13         69.63         -6.37        67.99 o
  13   4  13         92.35         54.62        60.47 o
  14   4  13         30.76         11.48        59.34 o
 -13   5  13         26.42         24.82       100.54 o
 -12   5  13         97.27        282.82        95.26 o
 -11   5  13         56.64         66.75        79.67 o
 -10   5  13        548.40        864.62       178.70 o
  -9   5  13        867.51        839.15       117.35 o
  -8   5  13          4.63         27.08        66.32 o
  -7   5  13        111.83        100.70        67.22 o
  -6   5  13        236.71        312.34        68.70 o
  -5   5  13       1659.29       1371.33       232.34 o
  -4   5  13        207.56        289.37        88.66 o
  -3   5  13         13.97          5.72        68.08 o
  -2   5  13         28.02        -57.03        69.21 o
  -1   5  13        359.21        317.94        94.54 o
   0   5  13         54.37         78.81        53.71 o
   1   5  13        464.73        443.10        73.88 o
   2   5  13        123.52         81.12        56.36 o
   3   5  13        125.40         47.67        56.49 o
   4   5  13        173.95        217.12        65.81 o
   5   5  13        125.66         67.93        85.71 o
   6   5  13        110.34         87.15        64.10 o
   7   5  13        171.62        373.02       124.04 o
   8   5  13        610.52        580.41       169.46 o
   9   5  13          1.40        -34.73        61.79 o
  10   5  13         69.40         52.06        71.84 o
  11   5  13         55.65        136.83        84.44 o
  -9   6  13        183.39        516.17       177.78 o
  -8   6  13        128.11        424.83       167.97 o
  -7   6  13         76.60        163.06       148.35 o
  -6   6  13        632.00        525.97       186.97 o
  -5   6  13         41.33        -69.27       112.18 o
  -4   6  13         65.12        182.68       148.35 o
  -3   6  13        168.20        230.50       152.03 o
  -2   6  13         49.98        -43.85        81.69 o
  -1   6  13        238.59        269.63       126.90 o
   0   6  13         12.84         -1.21        90.42 o
   1   6  13         16.57          3.39        80.04 o
   2   6  13         75.71       -120.01        82.15 o
   3   6  13         23.55        251.43       105.31 o
   4   6  13        206.90        383.85       120.15 o
   5   6  13          0.69         12.27        58.90 o
   6   6  13        104.91        138.12        68.36 o
   7   6  13          0.21         47.15        68.79 o
 -18   0  14         13.15         14.38        94.14 o
 -17   0  14        467.27        270.90       106.74 o
 -16   0  14        111.97        236.06        99.23 o
 -15   0  14         86.10        192.44        99.67 o
 -14   0  14        771.57        756.43       126.23 o
 -13   0  14        944.46        721.07       140.69 o
 -12   0  14        321.24        413.21       108.04 o
 -11   0  14        696.19        598.88       115.63 o
 -10   0  14       4541.58       3879.70       216.24 o
  -9   0  14        703.25        684.05       113.37 o
  -8   0  14        131.29        140.88        82.63 o
  -7   0  14       2991.93       2911.98       208.53 o
  -6   0  14        425.36        281.43        84.84 o
  -5   0  14       1445.78       1285.13       132.43 o
  -4   0  14          7.24         -2.74        63.84 o
  -3   0  14       6805.85       6998.85       267.90 o
  -2   0  14       3304.13       3693.73       191.22 o
  -1   0  14       2013.75       2070.84       154.10 o
   0   0  14         38.55         -2.49        63.04 o
   1   0  14       5968.19       6260.43       200.06 o
   2   0  14       8187.75       8628.44       297.98 o
   3   0  14       6240.86       6373.08       250.02 o
   4   0  14       1362.15       1569.26       136.49 o
   5   0  14       1413.09       1447.01       135.95 o
   6   0  14        857.02        762.88       107.00 o
   7   0  14        452.54        443.00        91.81 o
   8   0  14        185.95        155.08        73.40 o
   9   0  14        786.02       1050.53       152.34 o
  10   0  14        897.80        759.62       119.18 o
  11   0  14         26.14        -12.94        68.39 o
  12   0  14         58.93        -42.29       142.53 o
  13   0  14        104.69        168.53        94.00 o
  14   0  14       1622.92       1448.57       245.82 o
  15   0  14        268.15        253.92       104.13 o
  16   0  14         91.94          4.49       158.47 o
  17   0  14          4.08        -93.38        96.66 o
 -19   1  14        570.22        369.52        79.93 o
 -18   1  14        358.01        368.71        84.59 o
 -17   1  14        302.55        295.11        80.98 o
 -16   1  14        425.82        442.00        79.09 o
 -15   1  14         27.54         46.83        62.40 o
 -14   1  14        809.16        733.25        89.14 o
 -13   1  14       1224.63       1010.76        97.33 o
 -12   1  14        199.72        146.66        62.55 o
 -11   1  14        105.53        118.60        68.49 o
 -10   1  14        645.90        599.75        54.51 o
  -9   1  14        533.21        490.78        52.72 o
  -8   1  14        743.84        678.09        58.11 o
  -7   1  14        315.79        284.10        46.80 o
  -6   1  14        747.80        788.14        40.89 o
  -5   1  14        222.59        263.27        34.50 o
  -4   1  14        585.86        671.08        71.76 o
  -3   1  14        226.09        193.92        53.19 o
  -2   1  14       1537.25       1413.41        92.84 o
  -1   1  14       5344.85       5523.16       145.96 o
   0   1  14       6591.36       6822.40       163.38 o
   1   1  14       1643.35       1798.09       152.81 o
   2   1  14        421.91        514.80        64.68 o
   3   1  14        450.88        454.44        54.38 o
   4   1  14        611.25        457.17        61.81 o
   5   1  14       2616.15       2764.48       130.97 o
   6   1  14       1836.90       1839.56       108.77 o
   7   1  14        349.38        265.45        56.95 o
   8   1  14          0.16         25.78        45.39 o
   9   1  14         16.08          9.33        49.28 o
  10   1  14       1269.79       1492.50       109.07 o
  11   1  14         83.05        154.45        60.39 o
  12   1  14        444.48        534.71        79.03 o
  13   1  14         95.14        193.65        68.37 o
  14   1  14         54.43         65.77        67.01 o
  15   1  14        149.78        205.10        76.79 o
  16   1  14        211.35        340.61        92.04 o
  17   1  14        131.65        234.94        94.60 o
 -18   2  14         16.11        -25.69        97.08 o
 -17   2  14        353.87        254.06        86.21 o
 -16   2  14        259.03        321.16        75.06 o
 -15   2  14        789.83        805.21       116.62 o
 -14   2  14        299.03        285.01        58.45 o
 -13   2  14          3.14         28.61        46.06 o
 -12   2  14        642.32        783.92        76.49 o
 -11   2  14        272.87        308.48        70.57 o
 -10   2  14        532.18        610.90        79.74 o
  -9   2  14        190.58        192.71        59.30 o
  -8   2  14        159.92         74.95        52.90 o
  -7   2  14        252.39        271.45        52.58 o
  -6   2  14         68.01         33.27        35.66 o
  -5   2  14       1840.68       1852.71        74.43 o
  -4   2  14         48.32         56.22        28.49 o
  -3   2  14        914.19       1062.47        56.26 o
  -2   2  14       1077.92       1104.41        53.91 o
  -1   2  14          6.94          0.65        37.26 o
   0   2  14        460.75        393.70        42.97 o
   1   2  14        374.18        333.56        43.09 o
   2   2  14       1035.06       1171.50        65.55 o
   3   2  14       2675.75       2716.38       151.61 o
   4   2  14        434.99        486.82        56.96 o
   5   2  14         15.13         60.85        42.29 o
   6   2  14        449.58        494.23        65.07 o
   7   2  14        193.24        229.46        57.65 o
   8   2  14        346.71        465.87        74.77 o
   9   2  14        560.87        642.01       110.25 o
  10   2  14         46.77        -57.74        49.65 o
  11   2  14        161.12        144.94        61.20 o
  12   2  14        269.82        304.94        72.17 o
  13   2  14        429.73        546.33       140.62 o
  14   2  14         13.04        -18.43        66.95 o
  15   2  14        117.02        144.24        65.97 o
  16   2  14        130.49         81.01        64.75 o
 -17   3  14        464.65        530.15       100.03 o
 -16   3  14         68.31        119.96        82.84 o
 -15   3  14        582.31        680.79       107.33 o
 -14   3  14         57.82        141.38        59.09 o
 -13   3  14        310.19        336.79        68.11 o
 -12   3  14        260.09        246.37        62.35 o
 -11   3  14          4.91        -32.84        42.71 o
 -10   3  14         27.63         82.71        46.60 o
  -9   3  14        175.65        113.94        46.81 o
  -8   3  14        319.69        230.77        54.24 o
  -7   3  14          7.50          7.61        40.09 o
  -6   3  14         18.45         56.30        41.76 o
  -5   3  14         86.53         74.26        39.98 o
  -4   3  14        401.61        394.36        42.03 o
  -3   3  14        420.17        413.32        42.82 o
  -2   3  14       1227.87       1378.75        61.30 o
  -1   3  14        773.39        655.03        49.68 o
   0   3  14        663.76        708.45        54.22 o
   1   3  14         73.55         64.09        29.30 o
   2   3  14        236.91        255.11        39.99 o
   3   3  14          0.06         -5.24        30.77 o
   4   3  14        418.10        434.15        48.22 o
   5   3  14        145.74        251.03        50.62 o
   6   3  14        382.55        351.97        56.24 o
   7   3  14        224.28        235.68        59.88 o
   8   3  14          1.79         44.82        48.42 o
   9   3  14         55.53         99.33        51.37 o
  10   3  14        157.06        163.73        51.78 o
  11   3  14        134.25        275.43        56.41 o
  12   3  14        489.23        420.10        76.25 o
  13   3  14         30.92         49.01        53.64 o
  14   3  14          0.31         22.65        52.80 o
  15   3  14          2.28        -72.72        60.98 o
 -15   4  14         42.21        130.22        90.55 o
 -14   4  14         11.83        -74.14        60.25 o
 -13   4  14          2.96         10.67        59.91 o
 -12   4  14        324.64        307.96        76.01 o
 -11   4  14         11.57         21.72        75.51 o
 -10   4  14          5.43         84.03        60.25 o
  -9   4  14         98.23         43.67        56.60 o
  -8   4  14         15.70        -58.94        47.78 o
  -7   4  14         63.37         34.48        50.53 o
  -6   4  14        302.10        403.74        69.88 o
  -5   4  14       1045.25       1056.03        78.33 o
  -4   4  14       1480.87       1357.47       125.03 o
  -3   4  14         18.05         52.15        44.67 o
  -2   4  14        133.16        189.98        65.38 o
  -1   4  14        133.67        113.87        33.82 o
   0   4  14        457.07        447.84        49.74 o
   1   4  14         33.62         56.13        44.82 o
   2   4  14          1.99         15.62        44.38 o
   3   4  14        537.26        536.01        69.86 o
   4   4  14        213.71        117.25        62.29 o
   5   4  14         51.34         41.25        49.63 o
   6   4  14          1.13         37.25        49.79 o
   7   4  14         48.00         63.40        53.05 o
   8   4  14        178.84        104.15        76.89 o
   9   4  14        160.38        121.53        60.67 o
  10   4  14         45.85          7.77        57.10 o
  11   4  14         20.83         -4.34        56.92 o
  12   4  14         41.96         27.16        58.31 o
  13   4  14         14.06        -28.85        55.25 o
 -12   5  14        274.73        232.95       139.16 o
 -11   5  14         10.65        -19.09        72.51 o
 -10   5  14        369.59        270.11        94.95 o
  -9   5  14         11.08         41.51        78.77 o
  -8   5  14        241.39        226.28        82.45 o
  -7   5  14          0.59         12.40        60.90 o
  -6   5  14         80.94        129.48        66.32 o
  -5   5  14         98.61         48.43       123.83 o
  -4   5  14          2.00        -35.06        68.91 o
  -3   5  14         14.18         -2.85        68.16 o
  -2   5  14          0.95         26.90        49.37 o
  -1   5  14         56.03          9.24        75.85 o
   0   5  14        203.55        184.22        61.66 o
   1   5  14         77.21         70.23        58.34 o
   2   5  14         18.47        -18.29        54.02 o
   3   5  14         23.13        -75.75        50.97 o
   4   5  14          8.51         45.82        73.51 o
   5   5  14          1.69        113.41        66.67 o
   6   5  14         12.52        -38.04        60.37 o
   7   5  14          0.81        -29.61        78.79 o
   8   5  14         69.47         50.60        71.34 o
   9   5  14          1.43         48.78        72.10 o
  10   5  14          0.08        -53.63        67.01 o
  -8   6  14        135.61        149.58       145.29 o
  -7   6  14          7.00         60.69       141.00 o
  -6   6  14         87.39        237.85       158.77 o
  -5   6  14        146.07        105.44       136.70 o
  -4   6  14         30.30         -0.61       133.64 o
  -3   6  14          6.19        -13.37        97.78 o
  -2   6  14          6.28        -35.86        84.96 o
  -1   6  14         88.46       -101.15        80.19 o
   0   6  14         23.85         24.76        83.14 o
   1   6  14         22.79        -41.32        76.30 o
   2   6  14          9.34        -23.85        84.12 o
   3   6  14          0.58       -102.93       106.97 o
   4   6  14          3.30         28.77        93.33 o
   5   6  14         20.69         12.91        62.16 o
   6   6  14         21.21        -33.10        62.88 o
 -19   1  15         68.78        180.70        84.00 o
 -18   1  15          9.76        -35.04        73.88 o
 -17   1  15         43.39        130.29        73.29 o
 -16   1  15         75.93         46.12        88.04 o
 -15   1  15        166.94        185.76        72.58 o
 -14   1  15        130.14        248.65        70.63 o
 -13   1  15          6.52         51.77        60.92 o
 -12   1  15        199.81        170.28        64.34 o
 -11   1  15         55.53         70.30        56.57 o
 -10   1  15          9.26        -40.15        53.70 o
  -9   1  15        721.94        806.90        63.63 o
  -8   1  15          4.08          2.48        36.74 o
  -7   1  15        282.06        167.45        44.44 o
  -6   1  15         73.41         18.23        34.28 o
  -5   1  15        385.90        397.28       104.76 o
  -4   1  15         84.16        144.65        53.32 o
  -3   1  15        461.74        588.06        73.21 o
  -2   1  15       1501.89       1610.42       102.56 o
  -1   1  15        356.60        456.88        65.97 o
   0   1  15       1732.98       2065.40       100.23 o
   1   1  15       1824.51       1995.56       137.81 o
   2   1  15        246.53        201.87        55.63 o
   3   1  15        883.05        922.23        96.71 o
   4   1  15         11.45         18.52        40.87 o
   5   1  15         42.57        -13.37        44.46 o
   6   1  15        251.37        265.13        69.64 o
   7   1  15        122.91         71.84        51.01 o
   8   1  15        118.07        140.26        55.96 o
   9   1  15          0.71          8.66        49.53 o
  10   1  15        197.22        204.86        62.93 o
  11   1  15          3.90         49.32        61.67 o
  12   1  15         87.81        163.53        65.40 o
  13   1  15         54.10         -7.46        60.38 o
  14   1  15         14.78        131.96        69.89 o
  15   1  15        406.81        301.21        75.39 o
  16   1  15          2.27         -9.64        68.90 o
 -18   2  15          8.16         72.21        89.20 o
 -17   2  15        426.09        375.15        89.15 o
 -16   2  15        120.52        205.98        76.80 o
 -15   2  15         58.11        174.78        71.20 o
 -14   2  15        182.18        264.12        59.18 o
 -13   2  15        372.76        363.06        61.24 o
 -12   2  15        442.35        419.43        70.59 o
 -11   2  15       2117.56       2000.83       129.15 o
 -10   2  15       1134.67       1179.29       102.21 o
  -9   2  15        705.65        731.76        84.57 o
  -8   2  15         91.48         56.93        53.54 o
  -7   2  15         36.67        135.81        55.02 o
  -6   2  15        312.55        301.46        42.50 o
  -5   2  15       1449.66       1469.27        76.06 o
  -4   2  15        428.53        438.42        45.64 o
  -3   2  15        174.70        119.40        36.55 o
  -2   2  15       2677.64       2780.06       111.12 o
  -1   2  15         25.67         16.58        28.70 o
   0   2  15        599.60        704.46        54.54 o
   1   2  15        707.40        833.08        79.46 o
   2   2  15       2185.38       2495.57       127.01 o
   3   2  15        128.35        155.48        46.73 o
   4   2  15         17.57         28.27        39.09 o
   5   2  15        913.25        957.33        96.86 o
   6   2  15       1059.09       1337.12        87.83 o
   7   2  15        271.34        234.89        54.83 o
   8   2  15         23.88        -23.01        52.49 o
   9   2  15        279.58        225.84        63.62 o
  10   2  15         47.58         85.92        59.42 o
  11   2  15          2.29        -25.06        54.32 o
  12   2  15        793.43        533.49        93.70 o
  13   2  15         73.25         96.11        77.94 o
  14   2  15          0.38         31.97        73.06 o
  15   2  15         45.43         48.46       103.52 o
  16   2  15          0.29        -76.62        59.67 o
 -17   3  15          0.21        166.95        94.05 o
 -16   3  15         47.86         12.66        80.62 o
 -15   3  15         53.92        105.80        82.32 o
 -14   3  15        526.77        734.48        86.23 o
 -13   3  15        965.28        999.58        97.16 o
 -12   3  15         68.71          6.21        51.83 o
 -11   3  15        138.58        150.11        56.82 o
 -10   3  15         65.53         90.43        49.98 o
  -9   3  15        616.01        568.37        75.94 o
  -8   3  15       1461.50       1552.74        97.62 o
  -7   3  15         43.77        121.78        55.30 o
  -6   3  15        228.03        296.56        49.60 o
  -5   3  15         67.28          6.52        37.45 o
  -4   3  15          0.26        -52.14        34.76 o
  -3   3  15        234.33        197.41        44.69 o
  -2   3  15        372.96        368.29        43.58 o
  -1   3  15       1458.68       1452.54        73.06 o
   0   3  15        245.87        203.41        39.65 o
   1   3  15        516.04        695.87        62.28 o
   2   3  15          6.29         32.93        37.32 o
   3   3  15        371.56        405.98        56.08 o
   4   3  15       1595.31       1591.80        89.59 o
   5   3  15        683.52        631.71        66.01 o
   6   3  15         80.79         51.29        50.22 o
   7   3  15        157.96         82.93        53.47 o
   8   3  15        198.96        278.82        63.68 o
   9   3  15        656.34        733.81        82.56 o
  10   3  15        399.41        396.73        64.18 o
  11   3  15         19.64        -15.17        49.20 o
  12   3  15          0.20         17.32        50.83 o
  13   3  15         19.79        -51.67        57.15 o
  14   3  15        115.87        168.60        62.88 o
  15   3  15         59.41        -66.54        63.41 o
 -15   4  15          2.94        -48.50        82.12 o
 -14   4  15        152.93        135.38        91.73 o
 -13   4  15          4.67         33.09        63.64 o
 -12   4  15        147.19        211.29        75.54 o
 -11   4  15        245.06        299.75        76.34 o
 -10   4  15        586.70        729.43        90.70 o
  -9   4  15        309.90        381.33        74.41 o
  -8   4  15         23.62        -42.99        50.23 o
  -7   4  15        273.09        188.87        72.81 o
  -6   4  15        156.90        202.17        76.32 o
  -5   4  15       1103.06       1294.71        86.89 o
  -4   4  15        609.29        646.12        89.54 o
  -3   4  15          1.65         29.41        46.54 o
  -2   4  15          2.44         15.56        40.39 o
  -1   4  15          6.68        -13.42        37.39 o
   0   4  15        165.57        159.55        42.51 o
   1   4  15        988.61       1139.47        70.72 o
   2   4  15        105.11        154.05        61.71 o
   3   4  15        143.87        127.59        41.90 o
   4   4  15        125.85        113.80        65.10 o
   5   4  15         80.16         65.47        51.56 o
   6   4  15       1086.00       1026.99       123.13 o
   7   4  15        959.97       1078.28        98.32 o
   8   4  15        364.23        415.90        75.84 o
   9   4  15          4.29          3.10        63.31 o
  10   4  15          1.25        -36.79        52.96 o
  11   4  15         82.21         27.18        66.63 o
  12   4  15        487.46        520.62        81.67 o
  13   4  15         33.55         52.04        63.34 o
 -12   5  15        248.66        523.87       113.08 o
 -11   5  15         34.00        114.19        82.14 o
 -10   5  15          2.89         72.86        79.76 o
  -9   5  15         21.32        152.70        83.57 o
  -8   5  15        272.05        216.46        80.34 o
  -7   5  15        671.09        553.62       113.41 o
  -6   5  15          9.46         20.59        62.33 o
  -5   5  15        207.50        155.71       126.28 o
  -4   5  15        140.30        256.77        62.98 o
  -3   5  15        338.36        453.74        73.97 o
  -2   5  15        127.50         72.86        62.11 o
  -1   5  15        102.28        152.01        61.70 o
   0   5  15        121.98        159.41        59.94 o
   1   5  15         63.94        106.74        58.85 o
   2   5  15          7.16         34.42        58.09 o
   3   5  15        292.86        294.02        74.26 o
   4   5  15        366.96        464.11       105.90 o
   5   5  15         82.13        -26.03        61.49 o
   6   5  15         91.72         85.25        67.36 o
   7   5  15          3.08         58.76        66.94 o
   8   5  15        266.39        259.77        82.30 o
   9   5  15        452.80        389.09        91.84 o
  10   5  15         76.75        165.58        79.32 o
  -7   6  15        307.90        399.08       180.23 o
  -6   6  15         78.18        125.67       151.42 o
  -5   6  15         10.94         71.11       135.48 o
  -4   6  15        129.79         84.60       140.38 o
  -3   6  15         32.95        123.15        95.36 o
  -2   6  15         15.07        -82.36        82.07 o
  -1   6  15          0.37        -20.39        88.20 o
   0   6  15         12.90         47.76        89.63 o
   1   6  15        103.87        194.06        97.97 o
   2   6  15        192.67        210.37       111.87 o
   3   6  15          0.25        -42.65        88.55 o
   4   6  15         23.69         49.08        64.41 o
   5   6  15         29.27         27.22        90.25 o
 -18   0  16          2.37         89.56       193.72 o
 -17   0  16        476.48        460.24       113.71 o
 -16   0  16        178.41         98.01        99.59 o
 -15   0  16        290.32        312.36       100.98 o
 -14   0  16        167.46         27.22       113.10 o
 -13   0  16        108.03        110.20        93.20 o
 -12   0  16        448.20        433.50       152.03 o
 -11   0  16        911.10        935.21       246.44 o
 -10   0  16       7517.48       6510.92       410.73 o
  -9   0  16       1989.36       2077.08       182.90 o
  -8   0  16        169.44        163.20       139.16 o
  -7   0  16         12.87        -18.30        37.51 o
  -6   0  16       2178.93       2121.93       172.03 o
  -5   0  16       7602.10       7452.56       299.86 o
  -4   0  16       1014.40       1149.56       133.97 o
  -3   0  16         59.13         26.83        73.55 o
  -2   0  16       2537.70       2493.61       394.48 o
  -1   0  16       6020.49       5050.09       349.42 o
   0   0  16       4246.06       4110.17       210.91 o
   1   0  16       5735.67       5500.88       198.24 o
   2   0  16        116.46         96.27        60.53 o
   3   0  16       1123.13       1289.34       134.53 o
   4   0  16       2329.11       2224.52       175.35 o
   5   0  16         22.82          4.90        74.18 o
   6   0  16       1390.12       1403.71       144.98 o
   7   0  16       2055.52       2087.50       249.19 o
   8   0  16        485.33        547.48       111.88 o
   9   0  16         10.61        -28.45        80.92 o
  10   0  16        758.23        678.62       163.68 o
  11   0  16        465.64        447.20       123.83 o
  12   0  16        280.69        262.52        99.12 o
  13   0  16        908.91        708.58       126.81 o
  14   0  16        137.11        130.94       101.04 o
  15   0  16        331.94        358.55       108.91 o
  16   0  16        130.37        197.00       108.68 o
 -18   1  16          2.19        109.94        78.99 o
 -17   1  16        123.49        207.97        75.65 o
 -16   1  16          1.67         53.49        81.49 o
 -15   1  16         54.50         79.01        67.15 o
 -14   1  16       1714.90       1617.17       319.76 o
 -13   1  16         67.17        125.47        73.62 o
 -12   1  16        631.07        526.61        80.95 o
 -11   1  16        540.28        578.80        84.20 o
 -10   1  16          2.38         70.61        64.24 o
  -9   1  16        358.46        335.18        71.76 o
  -8   1  16       1732.72       1670.06        88.20 o
  -7   1  16        397.73        371.01        92.73 o
  -6   1  16        132.15        153.29        30.45 o
  -5   1  16        586.79        505.50        73.84 o
  -4   1  16       2604.55       2664.69       134.75 o
  -3   1  16       1089.19       1019.49        89.16 o
  -2   1  16       3323.27       2971.14       161.30 o
  -1   1  16        384.07        259.29        64.42 o
   0   1  16       4387.72       4467.55       138.64 o
   1   1  16        282.05        215.33        72.87 o
   2   1  16       3164.84       2953.88       139.27 o
   3   1  16       2816.24       2966.69       124.40 o
   4   1  16        906.65       1023.34        86.76 o
   5   1  16        666.06        512.09        69.63 o
   6   1  16        200.27        248.68        69.04 o
   7   1  16        257.59        195.02        58.26 o
   8   1  16        445.39        400.16        72.05 o
   9   1  16        352.91        247.84        66.03 o
  10   1  16         56.93         33.91        55.27 o
  11   1  16        142.16         75.37        59.54 o
  12   1  16        175.92        269.82        72.80 o
  13   1  16        412.45        472.20        85.63 o
  14   1  16        456.93        354.02        75.61 o
  15   1  16         93.47        133.22        74.09 o
  16   1  16         93.12         76.76        77.07 o
 -17   2  16         39.52        224.32        96.19 o
 -16   2  16        154.70        222.80       106.71 o
 -15   2  16          8.05        -20.04        64.12 o
 -14   2  16         95.71        142.31        55.41 o
 -13   2  16         39.33         50.04        49.00 o
 -12   2  16         10.55         72.63        61.94 o
 -11   2  16        447.56        621.77        86.44 o
 -10   2  16        993.74        918.75        96.40 o
  -9   2  16        169.39        178.03        63.83 o
  -8   2  16        748.51        813.06        89.01 o
  -7   2  16        207.45        243.31        64.50 o
  -6   2  16        299.49        353.80        68.04 o
  -5   2  16       1245.74       1180.20        70.45 o
  -4   2  16         80.07         90.15        39.20 o
  -3   2  16         89.39         79.09        34.52 o
  -2   2  16       2382.80       2249.81        85.28 o
  -1   2  16        981.86        868.39        57.86 o
   0   2  16        197.83        157.36        39.92 o
   1   2  16        572.22        539.46        51.37 o
   2   2  16         92.36         59.61        44.45 o
   3   2  16        728.34        577.78        64.65 o
   4   2  16        230.54        155.43        56.70 o
   5   2  16        150.03        125.91        56.94 o
   6   2  16        838.90        854.14        77.09 o
   7   2  16         30.23         11.36        46.31 o
   8   2  16         78.01         48.95        51.19 o
   9   2  16        441.90        437.63        76.17 o
  10   2  16        175.84        101.33        62.05 o
  11   2  16        872.45       1002.23       196.15 o
  12   2  16          2.92        -25.89        68.05 o
  13   2  16        164.46        273.60        85.14 o
  14   2  16        110.21         94.11        79.79 o
  15   2  16         56.23         46.67        69.68 o
 -16   3  16         67.50        177.82        92.15 o
 -15   3  16          3.78         -0.58        74.76 o
 -14   3  16         85.48        121.67        81.56 o
 -13   3  16        571.18        506.70        80.06 o
 -12   3  16        101.33        191.30        91.67 o
 -11   3  16        193.79        162.10        59.01 o
 -10   3  16         12.63         -9.29        48.29 o
  -9   3  16        152.77        275.54        58.22 o
  -8   3  16       1254.85       1256.59       105.21 o
  -7   3  16        152.33         55.69        54.29 o
  -6   3  16        104.85        101.61        43.05 o
  -5   3  16         59.58        -34.01        58.45 o
  -4   3  16        602.01        628.06        62.40 o
  -3   3  16       1389.92       1370.06       100.49 o
  -2   3  16         45.96          6.58        36.70 o
  -1   3  16        131.48        172.80        57.07 o
   0   3  16         22.51         13.97        46.66 o
   1   3  16       1366.16       1384.30        84.41 o
   2   3  16         22.99         12.83        41.38 o
   3   3  16        160.81        105.71        47.29 o
   4   3  16        975.17       1051.21        78.70 o
   5   3  16        267.20        213.11        57.07 o
   6   3  16        132.29        175.50        57.78 o
   7   3  16         79.13         81.54        62.73 o
   8   3  16        955.69       1023.68       154.73 o
   9   3  16          8.62         45.34        52.26 o
  10   3  16        118.20        114.30        61.39 o
  11   3  16          0.56         32.87        62.55 o
  12   3  16        169.11        201.86        75.14 o
  13   3  16         76.68        145.64        71.95 o
  14   3  16         15.21        -12.99        65.49 o
 -14   4  16         53.66        126.87        93.10 o
 -13   4  16          0.03         79.37        67.31 o
 -12   4  16         85.07         61.25        65.52 o
 -11   4  16        163.76         91.67        63.02 o
 -10   4  16         66.90         16.35        67.72 o
  -9   4  16        417.07        440.12        79.96 o
  -8   4  16          0.07        -47.23        76.01 o
  -7   4  16        632.30        625.06        82.52 o
  -6   4  16          0.56         41.72        45.10 o
  -5   4  16        120.78        162.92        54.06 o
  -4   4  16        119.92        161.44        49.25 o
  -3   4  16         29.85         38.67        43.31 o
  -2   4  16         79.63        172.31        49.53 o
  -1   4  16        354.58        377.67        59.16 o
   0   4  16          1.13         10.26        39.98 o
   1   4  16         71.14         88.35        44.85 o
   2   4  16        257.39        322.71        62.74 o
   3   4  16        307.05        404.01        54.73 o
   4   4  16        121.59        104.74        49.69 o
   5   4  16        420.87        426.53        58.49 o
   6   4  16         84.28         62.48        55.24 o
   7   4  16          1.93          6.14        49.38 o
   8   4  16          4.79        -30.47        50.49 o
   9   4  16         63.24        102.19        59.18 o
  10   4  16         54.40         86.89        64.06 o
  11   4  16          1.94        -82.00        54.67 o
  12   4  16         11.87        -77.29        51.53 o
 -11   5  16          2.02        -10.01        57.61 o
 -10   5  16         49.20         94.57        57.77 o
  -9   5  16         96.43         77.06        63.04 o
  -8   5  16          7.93        -36.53        52.49 o
  -7   5  16         10.26        -18.73        50.47 o
  -6   5  16         39.51         59.86        52.13 o
  -5   5  16         23.80         69.39        44.71 o
  -4   5  16        213.04        276.55       124.86 o
  -3   5  16          5.14         27.28        60.47 o
  -2   5  16        279.83        194.20        64.66 o
  -1   5  16          0.04         22.47        77.98 o
   0   5  16          4.00         98.17        93.80 o
   1   5  16        157.55        151.98        67.79 o
   2   5  16          1.03         53.95        78.19 o
   3   5  16         53.96         83.92        65.30 o
   4   5  16         13.66         23.67        64.80 o
   5   5  16         16.31          4.17        65.72 o
   6   5  16          9.25        -20.89        64.15 o
   7   5  16          0.05         13.54        84.25 o
   8   5  16         27.80        -23.94        68.23 o
   9   5  16        101.79        220.93       122.30 o
  -5   6  16        300.56        305.90       165.52 o
  -4   6  16          3.65         51.49       133.64 o
  -3   6  16        150.55        148.97        97.48 o
  -2   6  16         55.90        222.64        99.41 o
  -1   6  16          0.17        -39.05        87.98 o
   0   6  16          1.41        -20.09        91.56 o
   1   6  16         99.14         87.05       129.35 o
   2   6  16         35.46         14.38        92.08 o
   3   6  16         41.17        -36.62        60.19 o
 -18   1  17         28.28         29.59        73.88 o
 -17   1  17         86.48        309.10        80.04 o
 -16   1  17          1.61         -6.40        69.99 o
 -15   1  17        102.62        150.74        78.55 o
 -14   1  17        300.32        462.04        82.98 o
 -13   1  17         17.96        -14.48        61.43 o
 -12   1  17       1145.49        960.99        98.62 o
 -11   1  17          3.97        -18.75        58.85 o
 -10   1  17          0.99         58.38        66.45 o
  -9   1  17         79.62         67.36        65.92 o
  -8   1  17          0.41        -48.74        52.44 o
  -7   1  17        186.52        167.80        61.96 o
  -6   1  17         95.61        118.25        32.11 o
  -5   1  17        278.73        289.22        68.37 o
  -4   1  17        100.62        350.81       138.96 o
  -3   1  17         63.69        -22.53        46.97 o
  -2   1  17       1083.90       1133.42        96.36 o
  -1   1  17         14.42        -32.64        49.98 o
   0   1  17        813.74        863.40        77.64 o
   1   1  17          0.35         15.29        46.82 o
   2   1  17        161.53        117.84        54.19 o
   3   1  17        111.47         93.95        54.64 o
   4   1  17          4.99        -13.05        46.36 o
   5   1  17         24.41         37.23        48.69 o
   6   1  17        104.04         -1.44        64.42 o
   7   1  17          8.62          3.83        52.54 o
   8   1  17        243.06        228.63        62.41 o
   9   1  17          9.78         12.08        54.85 o
  10   1  17         86.81         72.48        61.62 o
  11   1  17         95.56         43.47        59.87 o
  12   1  17          6.62        -21.46        63.07 o
  13   1  17        199.24        160.17        73.58 o
  14   1  17         18.69         28.77        67.09 o
  15   1  17         40.80         -2.90       101.05 o
 -17   2  17          1.66       -109.07        72.72 o
 -16   2  17         56.90         19.92        83.26 o
 -15   2  17         82.68        253.22        78.63 o
 -14   2  17        613.22        748.70        95.42 o
 -13   2  17        102.52        137.54        56.63 o
 -12   2  17         25.85        102.84        64.40 o
 -11   2  17          3.12         77.81        63.39 o
 -10   2  17         83.65          6.71        58.79 o
  -9   2  17       1487.06       1694.45       127.24 o
  -8   2  17        221.36        324.74        73.73 o
  -7   2  17         14.65        -33.19        61.32 o
  -6   2  17        597.73        647.73        60.79 o
  -5   2  17         91.67         39.36        38.77 o
  -4   2  17        666.71        716.85        82.54 o
  -3   2  17          7.98          2.77        34.97 o
  -2   2  17        498.73        454.05        54.10 o
  -1   2  17        454.31        375.42        45.71 o
   0   2  17          9.75        -28.33        33.60 o
   1   2  17         60.68         95.50        68.31 o
   2   2  17         90.42        -35.99        49.15 o
   3   2  17        222.38        202.25        62.75 o
   4   2  17        601.61        441.90        72.81 o
   5   2  17         29.21         64.33        56.52 o
   6   2  17        119.98        180.77        61.69 o
   7   2  17         62.09        -40.14        50.13 o
   8   2  17        276.53        394.73        65.54 o
   9   2  17          6.62         11.40        56.58 o
  10   2  17        176.76        193.09        68.79 o
  11   2  17         62.10        128.31        81.10 o
  12   2  17          4.06         55.64        74.59 o
  13   2  17          0.61        114.60        76.60 o
  14   2  17          3.90         -4.15        81.89 o
  15   2  17         93.33         16.30        66.27 o
 -16   3  17        150.45        189.51        92.72 o
 -15   3  17         10.34        -28.40        78.18 o
 -14   3  17        197.30        140.88        82.45 o
 -13   3  17         29.05         -3.05        52.86 o
 -12   3  17        491.91        452.95        76.93 o
 -11   3  17        206.39        263.80        68.40 o
 -10   3  17        259.99        268.43        68.54 o
  -9   3  17        138.20        217.36        56.96 o
  -8   3  17         84.75        124.77        61.37 o
  -7   3  17        245.23        227.21        66.00 o
  -6   3  17        193.31        296.86        52.61 o
  -5   3  17        926.23       1043.30        76.87 o
  -4   3  17          1.62        -13.12        39.75 o
  -3   3  17       1280.87       1174.09        97.76 o
  -2   3  17        108.81         68.01        43.78 o
  -1   3  17        484.49        587.06        59.33 o
   0   3  17        296.04        322.84        53.36 o
   1   3  17        437.08        358.37        55.80 o
   2   3  17          3.56         -3.00        41.46 o
   3   3  17       2426.53       2354.60       112.17 o
   4   3  17        730.86        662.50        86.18 o
   5   3  17         52.83         76.34        85.57 o
   6   3  17        134.88        111.53        56.88 o
   7   3  17        491.24        471.84        73.87 o
   8   3  17        336.82        346.27        73.46 o
   9   3  17         22.61         12.74        61.67 o
  10   3  17         40.99        -28.17        50.77 o
  11   3  17        200.34        174.80        64.85 o
  12   3  17         92.50         23.36        56.59 o
  13   3  17         99.57        119.57        77.43 o
 -14   4  17        103.97         30.28       155.09 o
 -13   4  17         32.14         89.18        85.75 o
 -12   4  17        309.49        314.04        80.44 o
 -11   4  17         59.12        119.21        69.55 o
 -10   4  17          0.06         50.85        63.48 o
  -9   4  17        285.00        282.72        74.18 o
  -8   4  17        705.57        666.56        88.25 o
  -7   4  17        483.30        553.18        83.02 o
  -6   4  17        258.12        334.04        70.11 o
  -5   4  17         42.96         73.51        62.36 o
  -4   4  17        108.04        245.83        55.04 o
  -3   4  17        383.31        489.66        63.60 o
  -2   4  17        453.72        408.29        60.12 o
  -1   4  17        862.53        726.29        72.35 o
   0   4  17         74.52         44.52        51.52 o
   1   4  17        208.08        315.79        80.36 o
   2   4  17        427.83        553.30        72.65 o
   3   4  17        196.14        238.53        62.44 o
   4   4  17       1094.02       1318.59       102.84 o
   5   4  17        382.73        479.42        76.08 o
   6   4  17         29.89          7.03        53.59 o
   7   4  17         17.95         52.43        54.40 o
   8   4  17        139.07        162.71        70.33 o
   9   4  17        471.93        539.34        77.96 o
  10   4  17        263.60        285.58        72.61 o
  11   4  17         65.84        -40.53        60.86 o
 -10   5  17         35.14         65.01        63.26 o
  -9   5  17        348.38        242.96        83.01 o
  -8   5  17         83.36         12.03        59.32 o
  -7   5  17        211.22        303.54        67.26 o
  -6   5  17        273.22        429.13        70.79 o
  -5   5  17        176.74        210.67        59.45 o
  -4   5  17        394.41        485.37       120.62 o
  -3   5  17        109.10         57.22        63.43 o
  -2   5  17        109.61        169.49        66.11 o
  -1   5  17         52.95         58.34        60.87 o
   0   5  17        299.22        282.89       111.90 o
   1   5  17        590.89        381.44        82.86 o
   2   5  17        284.92        218.21        72.92 o
   3   5  17          1.57        -28.90        57.33 o
   4   5  17         89.34         27.78        66.42 o
   5   5  17        202.53        340.78        82.97 o
   6   5  17        335.86        221.66        78.65 o
   7   5  17        130.46         54.88        73.53 o
   8   5  17        118.26        286.39        86.04 o
  -2   6  17         69.38         40.94       112.80 o
  -1   6  17         84.04        -41.93        93.63 o
   0   6  17        200.87        267.78       129.04 o
 -17   0  18          6.86         74.56       105.93 o
 -16   0  18        157.01        148.25        98.39 o
 -15   0  18       1020.96        601.62       123.48 o
 -14   0  18        720.95        530.45       116.88 o
 -13   0  18        505.57        362.32       118.55 o
 -12   0  18        142.65         54.57       115.25 o
 -11   0  18       1358.27       1297.03       157.21 o
 -10   0  18         54.49         -9.11        84.59 o
  -9   0  18       1439.29       1425.69       548.66 o
  -8   0  18        369.63        294.62        98.65 o
  -7   0  18        579.95        740.60       129.92 o
  -6   0  18        434.04        543.01       112.45 o
  -5   0  18        550.99        556.38       115.39 o
  -4   0  18         54.72        115.34        85.10 o
  -3   0  18       2128.19       2034.89       178.35 o
  -2   0  18       1922.91       1842.73       167.52 o
  -1   0  18        555.38        635.29       235.09 o
   0   0  18       1044.50       1131.58       137.84 o
   1   0  18         58.31         44.10        78.58 o
   2   0  18        900.12        935.75       107.47 o
   3   0  18       4428.85       4231.67       190.14 o
   4   0  18         11.93         31.67        76.74 o
   5   0  18        475.99        375.38       126.90 o
   6   0  18        247.07        258.43        91.02 o
   7   0  18        545.21        647.89       117.23 o
   8   0  18       2012.92       1710.86       168.33 o
   9   0  18        486.02        512.15       112.93 o
  10   0  18        120.21        242.65       105.04 o
  11   0  18          3.48         59.44       103.60 o
  12   0  18        199.94        288.90       118.49 o
  13   0  18        938.15        707.48       182.99 o
  14   0  18        178.03        146.81       107.06 o
  15   0  18        181.74        -61.01       100.96 o
 -17   1  18        761.88        432.88        81.57 o
 -16   1  18         28.98        -41.03        68.11 o
 -15   1  18         51.89        158.60        75.59 o
 -14   1  18         13.72         92.16        69.61 o
 -13   1  18        279.06        366.48        79.86 o
 -12   1  18       1520.96       1324.01       169.14 o
 -11   1  18         42.21          3.02        62.97 o
 -10   1  18          7.51         60.25        65.24 o
  -9   1  18         86.58         72.80        63.18 o
  -8   1  18         30.72         69.44        60.98 o
  -7   1  18        276.64        122.23        65.28 o
  -6   1  18        621.91        639.73        52.42 o
  -5   1  18        870.47       1106.13       171.81 o
  -4   1  18        444.10        401.15        72.32 o
  -3   1  18         11.64         -8.73        54.46 o
  -2   1  18          8.80        -73.19        48.79 o
  -1   1  18        992.28        960.98        95.26 o
   0   1  18       2705.35       2547.34       122.49 o
   1   1  18        153.65        151.35        59.90 o
   2   1  18          0.27        -30.54        49.19 o
   3   1  18          5.52        -52.74        49.28 o
   4   1  18         85.40         47.22        53.15 o
   5   1  18        468.86        516.41        93.14 o
   6   1  18       1078.17       1065.20        97.31 o
   7   1  18        299.41        313.84        69.33 o
   8   1  18         18.05          3.34        56.67 o
   9   1  18        127.93         37.28        61.16 o
  10   1  18        639.83        479.68        79.61 o
  11   1  18        642.83        601.92        88.42 o
  12   1  18        842.21        928.34       218.29 o
  13   1  18        102.33        119.60        74.19 o
  14   1  18          7.11        -98.55        65.70 o
  15   1  18          6.06        -16.69        83.93 o
 -16   2  18        262.99        313.40        94.07 o
 -15   2  18        474.51        635.95       168.81 o
 -14   2  18          4.33         22.37        64.04 o
 -13   2  18        124.76        106.54        72.84 o
 -12   2  18        209.42        277.53        79.40 o
 -11   2  18        158.04        174.07        70.54 o
 -10   2  18        858.73        847.67        96.72 o
  -9   2  18        271.21        421.38        80.57 o
  -8   2  18         95.07         87.07        65.35 o
  -7   2  18          0.81         57.21        59.52 o
  -6   2  18        172.94        160.24        42.53 o
  -5   2  18         12.21         17.91        38.32 o
  -4   2  18        185.66        189.02        70.35 o
  -3   2  18       1277.94       1117.17        74.04 o
  -2   2  18         37.03        -44.00        48.78 o
  -1   2  18         38.49        122.72        41.70 o
   0   2  18         10.03          8.00        37.65 o
   1   2  18          1.39        -73.23        48.82 o
   2   2  18          2.58        -18.49        68.75 o
   3   2  18        951.22        905.72        92.61 o
   4   2  18        501.49        401.67        74.81 o
   5   2  18        393.28        332.29        73.29 o
   6   2  18         17.05        -28.10        54.85 o
   7   2  18        338.15        358.86        68.38 o
   8   2  18        578.73        685.37        77.82 o
   9   2  18        243.62        266.72        64.20 o
  10   2  18        140.84         98.88        82.38 o
  11   2  18        158.28        144.39        79.52 o
  12   2  18          0.75         27.00       105.91 o
  13   2  18        194.39        244.66        94.45 o
  14   2  18        309.05        158.38        87.69 o
 -15   3  18          0.61         13.73        78.04 o
 -14   3  18         89.48        152.43        89.92 o
 -13   3  18         58.05        173.27        66.29 o
 -12   3  18        120.69        141.86        64.10 o
 -11   3  18         44.78         84.58        63.88 o
 -10   3  18        226.24        174.93        59.77 o
  -9   3  18          2.28        128.64        65.72 o
  -8   3  18        152.71        184.02        68.30 o
  -7   3  18        116.83        180.79        67.16 o
  -6   3  18        969.31       1025.82        76.35 o
  -5   3  18        252.87        216.64        53.03 o
  -4   3  18        177.48        172.74        69.16 o
  -3   3  18        314.68        347.93        56.44 o
  -2   3  18         22.07         16.33        46.59 o
  -1   3  18          8.12          5.92        40.85 o
   0   3  18         65.84        108.72        49.18 o
   1   3  18        746.28        876.63        93.73 o
   2   3  18         90.69         80.31        46.81 o
   3   3  18          6.14          2.07        48.90 o
   4   3  18        318.60        376.83        99.86 o
   5   3  18        180.04        159.65        65.30 o
   6   3  18        330.37        327.87        68.99 o
   7   3  18         54.17         41.66        55.74 o
   8   3  18          1.30         10.13        55.25 o
   9   3  18        162.21        167.34        64.60 o
  10   3  18        381.70        383.74        80.39 o
  11   3  18         50.32        131.87        67.89 o
  12   3  18         80.92        168.10        63.46 o
  13   3  18         21.18         30.12        60.28 o
 -13   4  18          2.09         66.33        91.78 o
 -12   4  18         74.20         76.26        70.54 o
 -11   4  18        108.50        111.26        69.14 o
 -10   4  18         57.33         92.35        65.59 o
  -9   4  18         35.42         89.78        62.07 o
  -8   4  18         23.80        111.80        93.83 o
  -7   4  18        115.28         75.38        79.91 o
  -6   4  18        112.93        104.41        62.56 o
  -5   4  18         76.34         73.04        49.77 o
  -4   4  18         14.02         31.61        46.91 o
  -3   4  18        233.43        301.22        66.18 o
  -2   4  18         50.36         82.17        54.72 o
  -1   4  18         81.18         30.53        53.07 o
   0   4  18         57.46         45.46        86.57 o
   1   4  18        240.95        320.54        67.20 o
   2   4  18         15.59          5.38        52.03 o
   3   4  18         42.61        -33.48        77.54 o
   4   4  18         97.96         70.31        60.75 o
   5   4  18        237.36        298.64       112.25 o
   6   4  18        168.57        179.85        84.29 o
   7   4  18        187.63        246.92        72.99 o
   8   4  18          0.20        -47.80        52.65 o
   9   4  18          0.83         25.82        58.80 o
  10   4  18          6.63        -52.43        59.01 o
  -9   5  18          4.13         92.66        64.67 o
  -8   5  18         14.90         13.69        61.18 o
  -7   5  18         31.72        141.12        65.43 o
  -6   5  18         11.88        -27.08        56.66 o
  -5   5  18        399.65        391.34        69.29 o
  -4   5  18        114.70        198.86        61.16 o
  -3   5  18         19.65         21.63        62.02 o
  -2   5  18          8.13         56.71        61.30 o
  -1   5  18          1.86         -4.65        60.38 o
   0   5  18         56.09         79.98        64.93 o
   1   5  18         21.72        -13.38        62.21 o
   2   5  18         14.96         18.29        63.76 o
   3   5  18         13.37         86.87        66.72 o
   4   5  18          2.29         -2.40        64.99 o
   5   5  18         42.50         52.02        70.81 o
   6   5  18         12.64         19.45        71.20 o
   7   5  18          0.49        -23.42        67.48 o
 -17   1  19        203.12        272.85        94.16 o
 -16   1  19        105.12        149.89        81.18 o
 -15   1  19        145.00        194.67        80.92 o
 -14   1  19         34.68         74.34        82.78 o
 -13   1  19        116.84        182.85        78.06 o
 -12   1  19         72.20        189.75        74.49 o
 -11   1  19        171.80        239.33        79.42 o
 -10   1  19        152.15         22.77        65.71 o
  -9   1  19         16.01         98.05        66.59 o
  -8   1  19         93.47        148.98        66.30 o
  -7   1  19         46.73        -27.29        57.10 o
  -6   1  19        164.66        158.45        40.22 o
  -5   1  19        167.58        146.31       103.35 o
  -4   1  19        487.84        570.50        82.92 o
  -3   1  19         17.67         10.49        57.80 o
  -2   1  19         50.57         82.38        61.57 o
  -1   1  19        358.47        473.25       125.73 o
   0   1  19          6.95         32.86        56.28 o
   1   1  19        431.86        362.20        65.81 o
   2   1  19          6.19        -72.18        48.12 o
   3   1  19        260.60        213.19        68.28 o
   4   1  19          2.67          1.80        58.44 o
   5   1  19          0.27         -3.63        51.21 o
   6   1  19        192.03        140.99        60.51 o
   7   1  19          0.23         50.98        60.15 o
   8   1  19        150.92        257.24        72.58 o
   9   1  19         14.23         11.67        61.62 o
  10   1  19         84.50         42.02        64.01 o
  11   1  19         17.43         58.67        73.48 o
  12   1  19        268.23        111.19        75.56 o
  13   1  19        287.05        311.98        82.58 o
  14   1  19          1.25         17.45       118.83 o
 -16   2  19        136.29        268.52        99.90 o
 -15   2  19         67.71        228.80        79.77 o
 -14   2  19         23.42        100.32       101.40 o
 -13   2  19         68.20        174.98        72.66 o
 -12   2  19        502.03        445.28       128.19 o
 -11   2  19        451.85        394.56        84.34 o
 -10   2  19         29.84        117.12        66.20 o
  -9   2  19        316.74        293.00        74.86 o
  -8   2  19        110.84         74.01        71.41 o
  -7   2  19        596.93        621.85        88.19 o
  -6   2  19          4.01          6.40        40.26 o
  -5   2  19          5.41        -23.01        37.39 o
  -4   2  19        138.78         95.36        55.08 o
  -3   2  19        147.79        143.50        45.72 o
  -2   2  19        143.47        146.35        47.36 o
  -1   2  19        167.57        232.70        53.80 o
   0   2  19        592.44        755.46        86.44 o
   1   2  19         12.80         11.09        52.41 o
   2   2  19        273.63        268.80        70.87 o
   3   2  19          5.84        -23.79        56.62 o
   4   2  19        194.91        275.47        72.98 o
   5   2  19         41.38        112.44        65.70 o
   6   2  19         34.87         44.92        63.00 o
   7   2  19         30.78        184.74        69.25 o
   8   2  19        639.95        437.96        71.09 o
   9   2  19         21.74         50.41        67.25 o
  10   2  19         21.27         48.70        66.18 o
  11   2  19         12.59         59.69        80.39 o
  12   2  19        291.05        232.35        85.06 o
  13   2  19         86.45        -56.02        81.84 o
 -14   3  19         23.19         45.22       112.02 o
 -13   3  19         91.78        103.50        65.51 o
 -12   3  19         67.48        155.02        66.26 o
 -11   3  19        112.02         75.58        55.74 o
 -10   3  19        173.71         92.28        72.98 o
  -9   3  19        727.05        657.26       102.67 o
  -8   3  19        142.98        145.94        66.82 o
  -7   3  19         27.52         11.25        61.06 o
  -6   3  19        512.57        526.57        84.48 o
  -5   3  19         54.75         60.61        48.74 o
  -4   3  19          0.52         -1.53        44.49 o
  -3   3  19       2577.38       2472.09       115.90 o
  -2   3  19        254.10        263.23        55.74 o
  -1   3  19        580.01        794.12        75.38 o
   0   3  19        334.85        340.24        64.20 o
   1   3  19        119.08        106.47        56.55 o
   2   3  19        295.96        417.95        71.56 o
   3   3  19        193.42        166.95        58.36 o
   4   3  19        462.26        588.32        78.39 o
   5   3  19        129.71        171.13        61.92 o
   6   3  19        303.05        306.58        71.00 o
   7   3  19          0.11        -64.49        55.65 o
   8   3  19        152.76        258.74        71.15 o
   9   3  19        121.35         78.49        64.92 o
  10   3  19        308.74        213.52        70.11 o
  11   3  19         37.08         62.86        63.22 o
  12   3  19         72.62         41.71        66.28 o
 -12   4  19        148.66        128.38        76.25 o
 -11   4  19        365.75        448.91        88.34 o
 -10   4  19         48.79         68.99        65.82 o
  -9   4  19         59.50         47.01        64.78 o
  -8   4  19        149.52        153.60        70.98 o
  -7   4  19        281.14        251.81        71.03 o
  -6   4  19        713.38        736.54       102.08 o
  -5   4  19        161.11        208.44        68.80 o
  -4   4  19        483.50        606.71        72.12 o
  -3   4  19        550.65        602.98        78.80 o
  -2   4  19          0.37         83.08        55.72 o
  -1   4  19        119.54        269.73        83.70 o
   0   4  19        210.00        350.24        70.40 o
   1   4  19        640.52        637.03        89.56 o
   2   4  19        425.41        564.05        99.68 o
   3   4  19        365.45        447.98        77.49 o
   4   4  19          1.64        -12.25        61.14 o
   5   4  19        126.80        138.25        68.13 o
   6   4  19        596.74        753.81        94.01 o
   7   4  19        222.73        162.44        73.56 o
   8   4  19        162.02        181.83        74.67 o
   9   4  19          0.68        -52.01        59.86 o
  10   4  19         17.48        -59.07        61.73 o
  -8   5  19         27.29         53.53        65.48 o
  -7   5  19        100.10        178.03        67.55 o
  -6   5  19         91.27        223.02        66.06 o
  -5   5  19          2.58          6.34        57.38 o
  -4   5  19        173.78        178.02        61.08 o
  -3   5  19         45.86         70.50        82.12 o
  -2   5  19        473.40        493.82        84.60 o
  -1   5  19        172.38         69.51        64.71 o
   0   5  19        242.62        110.55        73.74 o
   1   5  19         11.25        -18.15        64.52 o
   2   5  19        120.17        112.88        71.72 o
   3   5  19        211.12        174.56        73.30 o
   4   5  19        134.37        118.35        78.02 o
   5   5  19        263.79        251.15        83.90 o
   6   5  19          0.66        -72.32        67.70 o
 -16   0  20        332.74        243.34       237.55 o
 -15   0  20        123.62        172.46       156.32 o
 -14   0  20         47.85        144.07       209.35 o
 -12   0  20        745.95        599.76       121.56 o
 -11   0  20        385.94        418.11       179.62 o
 -10   0  20         49.63        292.91       116.06 o
  -9   0  20        556.88        399.87       155.09 o
  -8   0  20         50.41         33.49        92.37 o
  -7   0  20       4978.83       4898.06       413.79 o
  -6   0  20        383.01        224.69       104.01 o
  -5   0  20        507.55        312.64       110.57 o
  -4   0  20        629.98        809.72       136.77 o
  -3   0  20        377.75        361.95       110.58 o
  -2   0  20        882.38        761.28       133.95 o
  -1   0  20        195.48        -11.37       177.16 o
   0   0  20       1244.84        796.90       134.14 o
   1   0  20          1.36         -4.80       115.86 o
   2   0  20         55.88        -66.67        85.98 o
   3   0  20         39.59        -33.03        68.72 o
   4   0  20        248.36        187.66        83.41 o
   5   0  20        949.49        940.92       139.91 o
   6   0  20        349.69        271.07       103.80 o
   7   0  20        327.17        304.16       107.33 o
   8   0  20         11.93        -10.94        84.92 o
   9   0  20        227.80        414.91       121.13 o
  10   0  20        811.14        603.02       131.49 o
  11   0  20        329.49        266.46       106.42 o
  12   0  20        482.02        361.75       111.94 o
  13   0  20          1.82       -140.72        93.81 o
  14   0  20         82.28         81.30       111.94 o
 -16   1  20        355.04        334.33        76.88 o
 -15   1  20        384.73        323.17        77.16 o
 -14   1  20        158.97        214.61        75.02 o
 -13   1  20        229.75        276.15        80.97 o
 -12   1  20        502.85        330.22        85.88 o
 -11   1  20        255.81        250.02        78.78 o
 -10   1  20         64.89         81.74        70.36 o
  -9   1  20       2625.45       2235.73       382.22 o
  -8   1  20        268.63        261.10        76.14 o
  -7   1  20          3.68         12.02        60.83 o
  -6   1  20          0.97          8.00        35.02 o
  -5   1  20        162.19        169.71        83.15 o
  -4   1  20       1831.54       1855.85       127.97 o
  -3   1  20        166.36        190.50        66.63 o
  -2   1  20        518.66        488.00        84.14 o
  -1   1  20          4.76         20.45        62.03 o
   0   1  20          0.42         -8.50        59.94 o
   1   1  20         26.02        -12.04        53.71 o
   2   1  20        335.59        359.67        69.91 o
   3   1  20         61.23         66.64        64.47 o
   4   1  20        733.68        695.49        91.50 o
   5   1  20         33.23         55.12        54.91 o
   6   1  20         85.14        145.82        61.39 o
   7   1  20        334.23        400.96        75.94 o
   8   1  20        903.22        855.41       112.81 o
   9   1  20        268.94        208.45        74.76 o
  10   1  20         48.27         33.99        67.69 o
  11   1  20         13.12        -24.73        68.81 o
  12   1  20        324.63        265.55        85.06 o
  13   1  20         31.59         40.44        74.45 o
 -15   2  20        121.99        282.57        82.73 o
 -14   2  20          0.40         99.84        73.72 o
 -13   2  20         80.88        149.43        75.66 o
 -12   2  20         80.03        256.81        82.07 o
 -11   2  20       1569.48       1283.20       185.50 o
 -10   2  20          3.15         17.94        74.15 o
  -9   2  20          9.90        -17.46        60.95 o
  -8   2  20         86.02         94.44        70.21 o
  -7   2  20        872.96       1104.48       106.44 o
  -6   2  20        730.78        841.70        97.48 o
  -5   2  20         26.31        -24.47        39.95 o
  -4   2  20        114.15        128.11        46.63 o
  -3   2  20          7.41         28.25        40.70 o
  -2   2  20        634.50        615.94        69.16 o
  -1   2  20         28.94          0.49        41.67 o
   0   2  20          4.55        -24.37        40.03 o
   1   2  20        878.90        884.97       117.80 o
   2   2  20         45.44        -33.78        61.67 o
   3   2  20        126.53          7.04        60.68 o
   4   2  20         63.39         54.45        79.40 o
   5   2  20        156.31         73.10        68.26 o
   6   2  20         85.11         60.65        66.92 o
   7   2  20        146.44         32.89        67.16 o
   8   2  20          0.03        -86.97        57.98 o
   9   2  20        231.48         57.67        70.20 o
  10   2  20        163.22        107.26        72.98 o
  11   2  20        295.68        397.63        83.94 o
  12   2  20         30.66        -77.19       120.06 o
 -14   3  20        304.48        655.62       292.72 o
 -13   3  20        108.24        168.51        70.63 o
 -12   3  20         55.67         78.99        63.92 o
 -11   3  20         81.75         61.50        62.97 o
 -10   3  20        899.04       1203.56       219.24 o
  -9   3  20         87.93        202.64        82.03 o
  -8   3  20        312.43        230.18        82.20 o
  -7   3  20         18.99         54.82        64.36 o
  -6   3  20        179.38        206.29        70.90 o
  -5   3  20         69.44         74.17        90.52 o
  -4   3  20        638.15        522.22        65.47 o
  -3   3  20         35.47         81.74        62.12 o
  -2   3  20        350.02        311.54        69.22 o
  -1   3  20         79.25         77.14        56.06 o
   0   3  20        539.29        582.42       125.31 o
   1   3  20          9.70         70.67        57.13 o
   2   3  20         98.59         64.51        55.90 o
   3   3  20        197.68        147.93        63.00 o
   4   3  20         17.84         70.83        67.34 o
   5   3  20         23.40         31.48        66.54 o
   6   3  20         81.68         97.94        69.46 o
   7   3  20        312.24        301.28        73.22 o
   8   3  20         26.01          0.53        61.59 o
   9   3  20         48.64         66.19        64.61 o
  10   3  20          2.25        -59.68        56.56 o
  11   3  20         79.73         49.90        70.14 o
 -11   4  20        156.82        173.87        73.13 o
 -10   4  20        159.58        207.26        75.10 o
  -9   4  20         44.24         77.85        67.38 o
  -8   4  20         12.90         57.07        65.76 o
  -7   4  20         17.97         57.23        63.04 o
  -6   4  20        110.96        157.49        69.80 o
  -5   4  20         60.43        143.78        69.06 o
  -4   4  20        284.86        373.26        91.59 o
  -3   4  20          1.14         30.90        55.63 o
  -2   4  20          3.78        148.87        82.09 o
  -1   4  20         25.45        106.39        77.67 o
   0   4  20         39.07        168.04        62.78 o
   1   4  20         71.18        117.07        61.83 o
   2   4  20         42.32          4.07       123.49 o
   3   4  20         89.21        137.90        67.76 o
   4   4  20         72.46        119.90        68.77 o
   5   4  20        286.60        199.49        71.61 o
   6   4  20          1.06         12.08        87.81 o
   7   4  20         40.80        148.83        71.67 o
   8   4  20          0.23         -5.04        72.65 o
  -7   5  20         16.02         27.34        66.00 o
  -6   5  20         95.54         64.04        63.80 o
  -5   5  20         30.51         87.05        63.85 o
  -4   5  20          0.12         75.21        60.14 o
  -3   5  20         88.70         73.88        91.54 o
  -2   5  20         55.08        246.65        94.62 o
  -1   5  20         13.04        -34.01        61.37 o
   0   5  20         47.72          0.12        65.36 o
   1   5  20         11.79         37.07        86.91 o
   2   5  20         93.55        102.90        70.95 o
   3   5  20          0.04         40.06        68.36 o
   4   5  20          1.90         55.42        71.36 o
 -15   1  21        194.84        294.12        85.38 o
 -14   1  21         18.99         21.29        71.53 o
 -13   1  21          0.04        -17.84        80.10 o
 -12   1  21        235.70        317.79        78.95 o
 -11   1  21        214.15        263.12        84.82 o
 -10   1  21         38.20         45.14        70.54 o
  -9   1  21        338.07        325.77        83.22 o
  -8   1  21        184.40        124.16        72.89 o
  -7   1  21        164.88        180.56        73.27 o
  -6   1  21          2.33        -34.77        63.45 o
  -5   1  21          0.61        -37.91        62.86 o
  -4   1  21        155.92         97.02        66.83 o
  -3   1  21        124.66         95.86        70.71 o
  -2   1  21        291.54        352.90        82.88 o
  -1   1  21        417.58        309.94        84.68 o
   0   1  21         19.28        -19.99        63.89 o
   1   1  21        186.08        201.15        70.94 o
   2   1  21        142.73        127.82        64.61 o
   3   1  21         98.64         10.98        57.69 o
   4   1  21         32.03         -6.41        62.30 o
   5   1  21         56.94        136.88        73.53 o
   6   1  21        304.77        261.11        70.99 o
   7   1  21         19.33        -16.97        58.72 o
   8   1  21         61.76         74.77        63.16 o
   9   1  21          5.67        -37.37        64.99 o
  10   1  21          0.76         33.30        71.78 o
  11   1  21          4.91        -15.44        71.72 o
  12   1  21         74.40        200.78        82.81 o
 -15   2  21        157.93        213.25        98.78 o
 -14   2  21          0.96        113.69       119.10 o
 -13   2  21        108.49        153.36        78.48 o
 -12   2  21        622.04        521.37        88.24 o
 -11   2  21        384.87        393.67        83.69 o
 -10   2  21          0.98        -11.78        70.31 o
  -9   2  21         72.74         88.94        70.09 o
  -8   2  21        150.92         77.75        79.01 o
  -7   2  21        814.05        965.16       106.78 o
  -6   2  21         61.99          8.29        67.53 o
  -5   2  21         42.37        -40.35        63.90 o
  -4   2  21         80.76         85.26        48.84 o
  -3   2  21         37.88         26.82        45.65 o
  -2   2  21        687.70        595.53        69.73 o
  -1   2  21         46.20        -26.19        42.24 o
   0   2  21         15.11        -29.84        44.90 o
   1   2  21         86.18         -4.07        62.43 o
   2   2  21        889.19        956.50       104.91 o
   3   2  21        207.09        133.58        77.43 o
   4   2  21        349.23        371.48        82.90 o
   5   2  21        294.60        269.51        79.40 o
   6   2  21          4.98         34.39        68.33 o
   7   2  21         10.56        -69.80        63.71 o
   8   2  21          9.75         -6.45        78.11 o
   9   2  21        143.63        239.27        82.20 o
  10   2  21        104.28        148.62        75.13 o
  11   2  21        286.60        332.26       100.08 o
  12   2  21          6.70         61.22       110.69 o
 -13   3  21         17.52         90.48        78.23 o
 -12   3  21          0.50         23.70        66.76 o
 -11   3  21        325.67        383.85       110.83 o
 -10   3  21        236.90        328.31       105.76 o
  -9   3  21         81.00         72.88        76.47 o
  -8   3  21         24.30         48.89        70.88 o
  -7   3  21        117.10         61.27        71.66 o
  -6   3  21         78.81        171.86        72.87 o
  -5   3  21        249.64        210.13        88.22 o
  -4   3  21        581.74        689.65       136.11 o
  -3   3  21        222.51        206.00        62.13 o
  -2   3  21         13.07          9.69        52.32 o
  -1   3  21         74.14        156.95        58.55 o
   0   3  21        261.49        341.63        63.23 o
   1   3  21        189.02        330.80        64.05 o
   2   3  21        605.43        564.34        79.68 o
   3   3  21         14.20        -33.58        50.54 o
   4   3  21         91.50         71.93        57.07 o
   5   3  21         73.56         67.65        70.19 o
   6   3  21         69.82         73.53        62.27 o
   7   3  21         67.18         79.57        68.28 o
   8   3  21        526.94        427.94        82.27 o
   9   3  21          0.49       -101.58       115.47 o
  10   3  21          3.36        -49.95        62.48 o
 -10   4  21        141.72        182.15        77.43 o
  -9   4  21        162.42        118.99        70.21 o
  -8   4  21        100.23        270.31        80.30 o
  -7   4  21        686.35        766.66        98.87 o
  -6   4  21         73.64         47.50        96.88 o
  -5   4  21         61.02         94.77       129.96 o
  -4   4  21         72.56        142.88        83.70 o
  -3   4  21        200.37        258.53       140.69 o
  -2   4  21        456.42        647.20        84.60 o
  -1   4  21        548.36        545.90       102.83 o
   0   4  21        231.78        182.26        67.72 o
   1   4  21          0.62         22.82        59.30 o
   2   4  21        186.16        100.59        83.24 o
   3   4  21        151.19        170.32        72.34 o
   4   4  21        436.33        435.58        86.89 o
   5   4  21         60.06         98.14        68.57 o
   6   4  21         45.26        207.20        76.32 o
   7   4  21        111.66         86.82        72.65 o
  -4   5  21         20.26         89.33        77.34 o
  -3   5  21        173.43        280.29        68.08 o
  -2   5  21          1.46         48.06        56.11 o
  -1   5  21         62.33        143.38        74.50 o
   0   5  21        231.15        183.48        80.29 o
   1   5  21        179.81        196.55        81.07 o
 -15   0  22        433.65        281.10       100.90 o
 -14   0  22         30.92        146.67       115.93 o
 -13   0  22         71.75         81.51       108.36 o
 -12   0  22        150.50        195.11       108.59 o
 -11   0  22        437.08        299.82       115.51 o
 -10   0  22       1417.39        871.11       190.04 o
  -9   0  22        690.53        610.52       132.84 o
  -8   0  22         21.54        -48.75       100.40 o
  -7   0  22       1067.01        914.21       147.58 o
  -6   0  22        508.27        516.00       124.60 o
  -5   0  22        343.48        235.42       111.75 o
  -4   0  22        322.82        290.31       119.08 o
  -3   0  22        504.07        485.17       126.06 o
  -2   0  22        380.03        162.20       141.61 o
  -1   0  22          9.46       -135.70       193.72 o
   0   0  22        144.22         78.70       102.80 o
   1   0  22        672.24        713.60       136.96 o
   2   0  22        367.70        344.35       121.85 o
   3   0  22          2.72        -90.51       108.20 o
   4   0  22        342.83        287.01        94.48 o
   5   0  22        271.14        277.78       103.58 o
   6   0  22        269.93        315.12       114.86 o
   7   0  22        911.86        623.10       128.43 o
   8   0  22        535.48        482.60       161.23 o
   9   0  22        137.91         52.19       150.50 o
  10   0  22        260.06        165.87       116.44 o
  11   0  22        133.67        -65.22       104.24 o
  12   0  22          5.93          3.88       109.22 o
 -15   1  22          6.71        221.31        87.95 o
 -14   1  22        178.83        189.30        77.12 o
 -13   1  22        303.29        333.13        83.11 o
 -12   1  22        891.22        636.81        90.76 o
 -11   1  22         39.40         76.37        95.56 o
 -10   1  22          1.72          8.52        72.06 o
  -9   1  22         20.75        -72.94        66.42 o
  -8   1  22        143.97        114.50        79.81 o
  -7   1  22       1501.59       1570.07       125.95 o
  -6   1  22        111.93        120.43        78.31 o
  -5   1  22        382.43        445.37        85.98 o
  -4   1  22        180.80        242.65        78.22 o
  -3   1  22        114.18         41.32        74.06 o
  -2   1  22        723.60        852.40       100.06 o
  -1   1  22         28.40         70.55        72.54 o
   0   1  22        315.52        305.73        82.53 o
   1   1  22         96.85        117.51        71.92 o
   2   1  22        117.72        137.11        67.03 o
   3   1  22          5.36         10.90        59.98 o
   4   1  22        353.84        464.98       119.63 o
   5   1  22        248.09        230.40        79.23 o
   6   1  22        415.53        519.84        82.18 o
   7   1  22        148.09         98.34        67.01 o
   8   1  22         22.68        -13.09        62.58 o
   9   1  22        108.19         99.21        69.12 o
  10   1  22        228.58        209.01        81.36 o
  11   1  22        289.69        228.19        81.65 o
  12   1  22        108.97         16.46        83.00 o
 -14   2  22         38.83        143.42        82.51 o
 -13   2  22         12.70         48.63       101.58 o
 -12   2  22         64.40        188.07       121.79 o
 -11   2  22        102.66        164.25        80.21 o
 -10   2  22        450.62        421.22        89.56 o
  -9   2  22        339.50        304.58        81.92 o
  -8   2  22          4.27        -46.08        65.87 o
  -7   2  22          3.55         36.91        76.01 o
  -6   2  22         68.02        -23.25        68.10 o
  -5   2  22        598.41        479.02        89.62 o
  -4   2  22        143.14        132.29        51.48 o
  -3   2  22        516.16        545.24        65.87 o
  -2   2  22          0.79        -35.97        42.86 o
  -1   2  22        582.47        555.37        67.49 o
   0   2  22         38.41         -6.73        49.00 o
   1   2  22         71.85        147.03        65.90 o
   2   2  22        407.62        579.94        84.13 o
   3   2  22        158.31        132.27        78.47 o
   4   2  22         25.24          9.31        71.68 o
   5   2  22        183.16        153.06        80.20 o
   6   2  22         95.68         69.45        74.64 o
   7   2  22        339.68        207.05        87.00 o
   8   2  22         59.53        170.88        89.37 o
   9   2  22        254.53        206.66        91.78 o
  10   2  22          0.88        -62.11        74.23 o
  11   2  22         48.35         95.24       152.52 o
 -12   3  22        175.48         38.52       119.47 o
 -11   3  22          0.70         89.59        89.28 o
 -10   3  22         86.28        156.08        96.18 o
  -9   3  22         58.30        218.20        95.82 o
  -8   3  22        213.17        167.05       127.51 o
  -7   3  22         21.69        122.81       106.67 o
  -6   3  22        397.32        379.25       169.44 o
  -5   3  22         16.94       -163.08       129.32 o
  -4   3  22         23.72         20.57        80.42 o
  -3   3  22         13.79          2.30        70.47 o
  -2   3  22          8.16         69.40        57.29 o
  -1   3  22         86.31        102.14        89.99 o
   0   3  22        198.17        213.88        59.16 o
   1   3  22        123.04        289.50        64.26 o
   2   3  22          4.21        115.27       115.99 o
   3   3  22        136.78        143.72        62.57 o
   4   3  22        936.64        852.04        94.81 o
   5   3  22         15.70        -19.65        70.33 o
   6   3  22         37.12        -23.83        97.42 o
   7   3  22          6.21          1.28        63.86 o
   8   3  22         51.12        -42.77        78.18 o
   9   3  22         28.38         77.74        71.34 o
  -9   4  22        137.82        190.85        79.34 o
  -8   4  22         16.43         -0.44       103.64 o
  -7   4  22         43.95         12.44        85.44 o
  -6   4  22          6.79         53.79        64.17 o
  -5   4  22         94.43        -35.17        77.10 o
  -4   4  22         40.78         -6.63        77.35 o
  -3   4  22         18.69        126.76        96.24 o
  -2   4  22        225.32        170.41        88.80 o
  -1   4  22          8.57          5.97        59.35 o
   0   4  22         76.53        147.24        74.39 o
   1   4  22         10.95         97.33        75.25 o
   2   4  22         24.95         46.18        66.79 o
   3   4  22         14.73         73.47        75.26 o
   4   4  22         64.79        201.76        71.86 o
   5   4  22         90.12         39.54        71.07 o
   6   4  22         15.00        155.96        73.47 o
 -14   1  23         93.71        163.19        77.72 o
 -13   1  23         54.75        196.39        85.20 o
 -12   1  23         42.87         94.22        78.99 o
 -11   1  23          7.61         21.75        76.34 o
 -10   1  23        208.34        -25.89        89.19 o
  -9   1  23        164.39        258.07        83.26 o
  -8   1  23          4.80          6.79        70.61 o
  -7   1  23        551.99        440.84        95.56 o
  -6   1  23          8.08         44.82        74.21 o
  -5   1  23         38.00         43.27        74.75 o
  -4   1  23         59.07         76.53        75.66 o
  -3   1  23        522.11        626.27        97.30 o
  -2   1  23         33.77          4.14        68.43 o
  -1   1  23         21.96         15.18        70.76 o
   0   1  23         49.77         27.15        68.88 o
   1   1  23        181.54         97.72        75.13 o
   2   1  23        101.20        154.41        73.29 o
   3   1  23         45.81         51.87        68.35 o
   4   1  23         69.08         87.47        71.93 o
   5   1  23         69.37        183.69        81.43 o
   6   1  23         47.02         21.16        86.18 o
   7   1  23          0.10         85.52        70.34 o
   8   1  23         55.81         69.61        70.48 o
   9   1  23         22.74        101.39        70.06 o
  10   1  23         77.41        221.92       122.54 o
  11   1  23          2.64        -39.92        80.67 o
 -13   2  23         21.08         84.37        81.35 o
 -12   2  23          0.36        236.07        85.81 o
 -11   2  23         93.85        125.78        78.10 o
 -10   2  23        334.21        255.15        87.73 o
  -9   2  23         33.07         81.55        73.82 o
  -8   2  23         14.54        -25.65        71.89 o
  -7   2  23         31.10        -34.31        70.13 o
  -6   2  23         76.42        100.11        75.61 o
  -5   2  23        332.93        253.57       107.86 o
  -4   2  23          1.79        -96.03        85.18 o
  -3   2  23        336.50        285.20        58.28 o
  -2   2  23        498.69        476.96        68.21 o
  -1   2  23         10.97         -3.67        50.97 o
   0   2  23        188.09        195.13        57.95 o
   1   2  23        297.59        360.32        83.26 o
   2   2  23         84.41        131.42        72.98 o
   3   2  23         40.17         40.79        72.61 o
   4   2  23          0.29        -77.09        70.88 o
   5   2  23        167.47         89.64        80.43 o
   6   2  23        137.92        207.38        99.33 o
   7   2  23        110.82        -71.59       108.11 o
   8   2  23         58.42         23.78        99.52 o
   9   2  23         25.63         75.78        94.50 o
  10   2  23          2.73        -68.71       109.83 o
 -11   3  23        128.53        224.26       106.89 o
 -10   3  23        124.87         92.62        95.32 o
  -9   3  23         11.96        113.94        96.13 o
  -8   3  23        226.46        319.09       120.15 o
  -7   3  23        369.87        449.27       115.01 o
  -6   3  23         32.97         51.89        84.83 o
  -5   3  23         18.87         69.67       191.26 o
  -4   3  23          0.17         -8.20        83.18 o
  -3   3  23        554.96        398.47       104.78 o
  -2   3  23        288.45        430.13        75.75 o
  -1   3  23         48.36        134.20        61.41 o
   0   3  23         34.47        -33.03        60.63 o
   1   3  23         58.76         -0.27        82.29 o
   2   3  23        274.09        421.74       104.76 o
   3   3  23        268.83        281.36        73.95 o
   4   3  23         75.81        117.20        65.44 o
   5   3  23          1.70        -80.03        53.35 o
   6   3  23        477.67        433.99        81.23 o
   7   3  23        165.96         90.69        71.72 o
   8   3  23          2.39        121.33        73.79 o
  -7   4  23         13.46         76.74        70.46 o
  -6   4  23         81.88         78.97       128.43 o
  -5   4  23        294.24        374.76       132.72 o
  -4   4  23        123.00        217.22        93.19 o
  -3   4  23         73.80        218.11        95.99 o
  -2   4  23          0.12        108.52       118.62 o
  -1   4  23         55.77        198.43        91.62 o
   0   4  23        271.41        342.80        78.14 o
   1   4  23        121.41        376.12        83.45 o
   2   4  23        214.70        346.22        79.70 o
   3   4  23          0.59         73.69        68.06 o
   4   4  23          4.99         12.16        70.27 o
 -13   0  24        313.15        260.53       131.49 o
 -12   0  24         57.55        178.49       126.94 o
 -11   0  24        541.49        504.82       133.17 o
 -10   0  24          9.85         -9.84       110.60 o
  -9   0  24         67.75         61.90       113.79 o
  -8   0  24       1296.90       1136.86       366.28 o
  -7   0  24        376.24        263.12       112.60 o
  -6   0  24        728.13        840.43       305.29 o
  -5   0  24        546.12        398.50       129.78 o
  -4   0  24        328.89        359.56       124.51 o
  -3   0  24         97.03         40.41       131.49 o
  -2   0  24        798.94        691.73       146.93 o
  -1   0  24        227.00        325.98       124.86 o
   0   0  24         27.93        140.34       108.18 o
   1   0  24        177.72        252.90       123.16 o
   2   0  24         82.63        118.34       112.97 o
   3   0  24        411.66        470.36       141.07 o
   4   0  24         19.75        295.65       135.78 o
   5   0  24       1041.39        937.68       143.25 o
   6   0  24        182.23        194.06       117.82 o
   7   0  24          5.01        -62.28       104.24 o
   8   0  24         31.75         71.38       112.06 o
   9   0  24         69.25        307.06       133.77 o
  10   0  24        109.66         59.63       123.16 o
 -13   1  24         51.24        212.30        89.13 o
 -12   1  24        151.14        257.27        83.89 o
 -11   1  24          4.41         36.98        75.24 o
 -10   1  24        280.62        240.47       116.44 o
  -9   1  24        689.63        584.04        94.45 o
  -8   1  24        262.32        232.56        85.35 o
  -7   1  24        432.36        416.46        94.74 o
  -6   1  24        290.89        313.92        91.53 o
  -5   1  24        364.18        291.55        87.53 o
  -4   1  24        249.92        198.31        82.22 o
  -3   1  24        470.12        321.58        97.43 o
  -2   1  24        443.37        323.86        85.09 o
  -1   1  24          0.28         63.33       142.19 o
   0   1  24          0.34        -66.62        70.88 o
   1   1  24        221.84        282.57        87.89 o
   2   1  24        365.04        493.16        99.87 o
   3   1  24        113.79        163.30       105.85 o
   4   1  24        360.67        391.38        79.87 o
   5   1  24          8.93         53.44        69.05 o
   6   1  24        165.60        179.81        88.17 o
   7   1  24        186.45        308.20        98.02 o
   8   1  24        203.92        149.17        79.49 o
   9   1  24        116.08        130.48        79.70 o
 -12   2  24         85.41        124.79        79.82 o
 -11   2  24        398.67        232.12        81.85 o
 -10   2  24          1.26        180.19        82.10 o
  -9   2  24        101.15        136.00        79.82 o
  -8   2  24         33.74        -36.30        73.09 o
  -7   2  24        309.20        229.53        95.04 o
  -6   2  24        176.53         39.47        77.01 o
  -5   2  24        331.33        231.98        89.06 o
  -4   2  24        126.19        -25.67        78.04 o
  -3   2  24        217.63        220.19        88.03 o
  -2   2  24          6.20          6.57        61.84 o
  -1   2  24        749.63        882.99       104.53 o
   0   2  24        196.81        159.86        60.37 o
   1   2  24        134.88        203.69       108.39 o
   2   2  24         58.32         64.27        71.25 o
   3   2  24        153.36        360.49        85.46 o
   4   2  24        351.50        370.96       112.99 o
   5   2  24         58.50        -50.26       118.91 o
   6   2  24        147.81        164.66       101.35 o
   7   2  24        123.30         81.87        98.37 o
   8   2  24          0.73        -51.81        90.65 o
 -10   3  24        195.69        370.89       118.18 o
  -9   3  24         22.10        161.73       236.01 o
  -8   3  24         44.52         52.72        93.96 o
  -7   3  24         52.79        187.54        98.41 o
  -6   3  24          2.23         37.52        93.99 o
  -5   3  24         33.33        -25.02        84.26 o
  -4   3  24        210.48        160.38       140.68 o
  -3   3  24          1.47       -117.98       144.12 o
  -2   3  24        241.24        112.29        95.22 o
  -1   3  24         94.71        142.02        65.37 o
   0   3  24        261.90        256.16        72.30 o
   1   3  24         81.90         65.65        79.75 o
   2   3  24        231.28        290.71       108.37 o
   3   3  24         87.94        157.36        85.13 o
   4   3  24         28.57         78.32        65.38 o
   5   3  24         14.62        -65.24        61.31 o
   6   3  24         61.04        -45.92        97.33 o
  -5   4  24          0.87        114.81       145.29 o
  -4   4  24         19.73        240.14       212.11 o
  -3   4  24         14.54        276.29       252.87 o
  -2   4  24         20.78         53.64       152.34 o
  -1   4  24          0.53        140.08        89.46 o
   0   4  24        119.14        293.64       141.00 o
   1   4  24         42.40         88.27        95.94 o
 -12   1  25         34.01         86.13        84.00 o
 -11   1  25        126.12        165.01        87.67 o
 -10   1  25         24.74        129.97        82.35 o
  -9   1  25          2.31         64.36        78.14 o
  -8   1  25          5.66        -23.23        74.93 o
  -7   1  25          5.19         74.40        79.71 o
  -6   1  25         51.10         25.35        80.17 o
  -5   1  25        163.90        151.21        88.47 o
  -4   1  25          0.64        -44.35        74.72 o
  -3   1  25          6.97        -93.02        92.29 o
  -2   1  25          3.26         -0.21        76.79 o
  -1   1  25        270.47        289.07        93.71 o
   0   1  25          8.98       -109.13        72.75 o
   1   1  25         10.57        -71.65        77.56 o
   2   1  25         87.81         72.14       122.28 o
   3   1  25          2.71         63.41        79.40 o
   4   1  25          6.98         46.01        73.60 o
   5   1  25         27.49         92.75        77.37 o
   6   1  25        158.14        178.74        81.19 o
   7   1  25          7.35       -105.85        78.98 o
   8   1  25          0.16       -109.07        72.71 o
 -10   2  25         65.84        197.64        87.00 o
  -9   2  25         77.10         -1.37        90.65 o
  -8   2  25         28.85         56.80        79.08 o
  -7   2  25        387.73        303.80        89.98 o
  -6   2  25          1.38         24.90        79.56 o
  -5   2  25         50.80        131.43        86.11 o
  -4   2  25         29.13        -16.23        77.61 o
  -3   2  25        222.68        117.02        84.53 o
  -2   2  25        391.67        426.86        93.96 o
  -1   2  25         31.86         10.98        55.72 o
   0   2  25          1.04          2.66        55.39 o
   1   2  25          0.18        106.99        83.50 o
   2   2  25         18.65         14.78        73.21 o
   3   2  25        124.22         88.26        91.05 o
   4   2  25        173.82        173.22       124.41 o
   5   2  25         38.99        -65.70       110.13 o
   6   2  25        106.99        -23.25       103.29 o
   7   2  25         52.02         28.57       133.57 o
  -8   3  25          2.26         12.69        95.80 o
  -7   3  25         63.78         40.28       127.82 o
  -6   3  25        147.91        297.96       130.88 o
  -5   3  25        468.07        540.54       156.01 o
  -4   3  25         84.79         50.59       124.91 o
  -3   3  25         47.70        100.06        94.09 o
  -2   3  25        109.74         90.21        96.91 o
  -1   3  25          4.70          5.20       127.51 o
   0   3  25        425.52        310.42        77.07 o
   1   3  25        217.65        346.84        80.60 o
   2   3  25        114.14        151.50        82.63 o
   3   3  25         23.17         28.36       121.76 o
   4   3  25         69.21        299.26       225.01 o
 -11   0  26          2.23         66.29       115.30 o
 -10   0  26        255.06        216.98       132.85 o
  -9   0  26        615.05        421.91       129.09 o
  -8   0  26         75.70         97.01       124.64 o
  -7   0  26         87.85         14.54       120.61 o
  -6   0  26        235.33         45.12       154.18 o
  -5   0  26          8.34        -96.00       121.69 o
  -4   0  26        913.00        782.72       309.27 o
  -3   0  26        198.66        279.68       137.93 o
  -2   0  26        159.12        236.64       135.93 o
  -1   0  26          3.35       -148.22        98.81 o
   0   0  26          1.76       -177.05       160.61 o
   1   0  26        507.09        495.23       136.09 o
   2   0  26         92.58        -60.25       116.99 o
   3   0  26        647.57        668.21       150.02 o
   4   0  26         29.02        -26.23       120.52 o
   5   0  26          9.84          0.28       119.48 o
   6   0  26         13.54       -104.96        98.38 o
   7   0  26        153.68        173.68       149.79 o
 -10   1  26         51.82        100.08        85.48 o
  -9   1  26        148.48        192.16        87.24 o
  -8   1  26        225.65        193.93        91.21 o
  -7   1  26          1.83        -24.33        79.91 o
  -6   1  26        618.43        568.05        96.49 o
  -5   1  26        474.66        381.18       100.90 o
  -4   1  26         15.60        -74.98        74.98 o
  -3   1  26         31.81        -35.43        83.97 o
  -2   1  26        286.85        212.70        93.57 o
  -1   1  26        344.56        412.07        98.16 o
   0   1  26        624.81        437.46       112.92 o
   1   1  26         22.10        -11.11        82.27 o
   2   1  26          6.26        -59.56        82.18 o
   3   1  26         54.89         74.99        88.81 o
   4   1  26        499.76        430.67        90.26 o
   5   1  26        154.78        199.12        85.90 o
   6   1  26        198.91        377.74        91.39 o
   7   1  26         33.97         88.09        79.74 o
  -9   2  26         40.16        111.61       110.77 o
  -8   2  26        205.47        211.45        82.25 o
  -7   2  26          7.06        159.21        86.06 o
  -6   2  26          0.09         16.81        79.56 o
  -5   2  26         74.21        120.95        82.63 o
  -4   2  26        160.78        272.20        96.58 o
  -3   2  26        294.27        268.50       104.59 o
  -2   2  26         52.79        -19.55        97.77 o
  -1   2  26          4.12        -59.62        79.54 o
   0   2  26          5.00        -55.07        56.15 o
   1   2  26        542.60        428.91        91.40 o
   2   2  26        730.92        865.04       258.94 o
   3   2  26          0.85       -127.57        93.97 o
   4   2  26        156.45        195.95        93.22 o
   5   2  26          6.39        106.92       189.62 o
  -5   3  26        108.78        302.29       118.18 o
  -4   3  26          0.24         96.13       105.47 o
  -3   3  26          0.76          3.60       102.84 o
  -2   3  26        109.63         11.90        99.31 o
  -1   3  26        213.99        147.69       176.41 o
   0   3  26          2.10          2.12        97.01 o
   1   3  26          6.49        126.49        72.81 o
   2   3  26          0.68        -94.62        94.29 o
  -9   1  27         81.55        180.00        94.01 o
  -8   1  27         39.86         35.12        85.42 o
  -7   1  27          0.09         67.25        86.18 o
  -6   1  27          2.63         26.26        84.96 o
  -5   1  27         95.75        138.48        93.24 o
  -4   1  27        219.54        134.58        86.63 o
  -3   1  27          6.04         27.10        82.82 o
  -2   1  27         56.32        -83.08        81.40 o
  -1   1  27          2.48        -12.15        86.59 o
   0   1  27        156.44         33.60        90.16 o
   1   1  27          0.39       -101.44        84.04 o
   2   1  27         37.67         30.92        85.79 o
   3   1  27         67.48         34.58        91.82 o
   4   1  27         78.64        127.37        97.13 o
   5   1  27          5.72        -31.18        79.28 o
  -7   2  27          5.68         16.99        85.17 o
  -6   2  27         85.98        181.49        92.92 o
  -5   2  27        204.72        184.96        98.09 o
  -4   2  27          3.22         35.63       104.65 o
  -3   2  27        127.51         46.69        90.13 o
  -2   2  27         18.37          2.90       154.10 o
  -1   2  27         39.11         35.97       108.27 o
   0   2  27        157.69        166.83       145.96 o
   1   2  27        130.94         60.48        73.60 o
   2   2  27        190.64        256.44       109.52 o
   3   2  27        150.28        283.33       304.37 o
  -7   0  28        114.38        200.66       146.14 o
  -6   0  28        222.33        154.81       138.60 o
  -5   0  28        141.07        -69.60       118.65 o
  -4   0  28          2.69        201.57       141.73 o
  -3   0  28         74.85        130.31       141.19 o
  -2   0  28         13.80        133.45       396.01 o
  -1   0  28        677.81        554.37       284.75 o
   0   0  28        106.77         -7.19       149.88 o
   1   0  28         74.01        -50.81       123.22 o
   2   0  28          3.68       -162.03       120.66 o
   3   0  28         77.36        -16.32       133.21 o
  -6   1  28         16.21        129.77        96.62 o
  -5   1  28         16.35        -57.68        83.70 o
  -4   1  28        422.66        309.14        95.80 o
  -3   1  28        275.96        439.66       112.23 o
  -2   1  28          7.58         -9.73        90.24 o
  -1   1  28         21.15        -84.11        87.42 o
   0   1  28        233.40        267.17        96.36 o
   1   1  28         94.98        122.91       104.09 o
   2   1  28        266.83        155.65       107.32 o
                                                
